# Supplementary material for: Transcriptional downregulation of MHC class I and melanoma de- differentiation in resistance to PD-1 inhibition
Source: Nat Commun. 2020 Apr 20;11:1897. doi: 10.1038/s41467-020-15726-7 (PMC7171183; doi:10.1038/s41467-020-15726-7)
Supplement: Supplementary file 4 — Supplementary Data 1 [file 41467_2020_15726_MOESM4_ESM.xlsx]

## Sheet: Sheet1
Supplementary Data 1: Complete list of 68 melanoma patients used in this study with treatment details, patient and tumor outcomes
Part A: 55 patients and 79 tumour biopsies with transcriptome data
Patient ID	irRC	Heterogeneous response	Disease stage	LDH	Brain metastases at baseline	Baseline biopsy	Baseline biopsy site	Treatment	Dosing regimen	On treatment biopsy	On treatment biopsy site	Overall survival (months)	Vital status	Previous MAPK therapy	BRAF	NRAS
Patient 01	CR		M1a	Normal	No	Yes	SC	Nivolumab	3mg/kg			57.9	Alive	No
Patient 02	CR		M1c	375	No	Yes	SC	Pembrolizumab	2mg/kg			43	Alive	No
Patient 03	CR		M1c	Normal	No	Yes	SC	Pembrolizumab	2mg/kg			35.5	Alive	No
Patient 04	CR		M1c	886	No	Yes	SC	Nivolumab	3mg/kg			57.7	Alive	No		Q61R
Patient 05	CR		M1a	289	No	Yes	LN	Nivolumab	3mg/kg			37.4	Alive	No		Q61E/K
Patient 06	CR		M1d	447	Yes	Yes	SC	Pembrolizumab	2mg/kg			44.2	Alive	No
Patient 07	CR		M1c	258	No	Yes	SC	Pembrolizumab	2mg/kg			35.6	Alive	No
Patient 08	CR		M1d	Normal	No (resected)	Yes	Brain	Pembrolizumab	2mg/kg			34.6	Alive	No		G13D
Patient 09	CR		M1c	Normal	No			Pembrolizumab	2mg/kg	Acquired PROG	Breast	46.8	Alive	Unknown	Unknown	Unknown
Patient 10	CR		M1c	Normal	No			Pembrolizumab	2mg/kg	Acquired PROG	LN	66.4	Alive	No
Patient 11	PR		M1c	Normal	No	Yes	LN	Pembrolizumab	2mg/kg			42.7	Alive	No
Patient 12	PR		M1c	Normal	No	Yes	SC	Pembrolizumab	2mg/kg			44.1	Alive	No
Patient 13	PR		M1b	309	No	Yes	SC	Nivolumab	3mg/kg			40.7	Alive	No
Patient 14	PR		M1c	271	No	Yes	LN	Pembrolizumab	2 or 10mg/kg			28.9	Dead	No
Patient 15	PR		M1c	400	No	Yes	Bowel	Pembrolizumab	2mg/kg			44.5	Alive	No		Q12D
Patient 16	PR		M1c	628	No	Yes	SC	Pembrolizumab	10mg/kg			65.6	Alive	No	G469E	Q61L/R/P
Patient 17	PR		M1c	Normal	No	Yes	SC	Pembrolizumab	2mg/kg			35.2	Alive	No
Patient 18	PR		M1c	Normal	No	Yes	SC	Nivolumab	3mg/kg			59.1	Alive	No
Patient 19	PR		M1c	412	No	Yes	SC	Pembrolizumab	10mg/kg			51.7	Alive	Yes	V600E
Patient 20	PR		M1c	Normal	No	Yes	Bowel	Pembrolizumab	2mg/kg			34.9	Alive	Yes		Q61L
Patient 21	PR		M1d	Normal	Yes	Yes	LN	Pembrolizumab	10mg/kg	Acquired PROG	Lung	50.8	Alive	Yes	V600K
Patient 22	PR		M1c	2044	No	Yes	SC	Pembrolizumab	2 or 10mg/kg	Responding	Bowel	35.1	Dead	No
Patient 23	PR		M1a	282	No	Yes	SC	Pembrolizumab	2mg/kg	Responding	SC	41.4	Alive	No
Patient 24	PR	Yes	M1c	Normal	No	Yes	LN	Pembrolizumab	2mg/kg	Responding, acquired PROG	LN, spine	71.8	Alive	No
Patient 25	PR		M1c	Normal	No			Pembrolizumab	2mg/kg	Acquired PROG	Brain	22.2	Dead	No
Patient 26	PR		M1c	Normal	No			Pembrolizumab	10mg/kg	Acquired PROG	LN	53.5	Alive	Yes	V600E
Patient 27	SD		M1d	Normal	Yes	Yes	Brain	Pembrolizumab	2mg/kg			16.7	Alive	Yes	V600K
Patient 28	SD		M1b	Normal	No	Yes	SC	Pembrolizumab	2mg/kg			32.9	Alive	No
Patient 29	SD		M1b	Normal	No	Yes	SC	Nivolumab	3mg/kg	Responding	SC	29.5	Dead	No		Q61R
Patient 30	SD	Yes	M1d	Normal	Yes			Nivolumab	3mg/kg	Innate PROG	Brain	11.2	Dead	Yes	V600E
Patient 31	SD	Yes	M1c	610	No	Yes	SC	Pembrolizumab	2mg/kg	Innate, innate, innate, innate PROG	SC, SC, SC, SC	27.1	Dead	No
Patient 32	PD		M1c	1586	No	Yes	Bowel	Pembrolizumab	2mg/kg			4	Dead	Yes	V600E
Patient 33	PD	Yes	M1c	280	No	Yes	SC	Pembrolizumab	2mg/kg			21.5	Dead	No		Q61K
Patient 34	PD	Yes	M1c	609	No	Yes	SC	Pembrolizumab	10mg/kg			6.5	Dead	Yes	V600K
Patient 35	PD	Yes	M1c	Normal	No	Yes	SC	Pembrolizumab	10mg/kg			18.1	Dead	No
Patient 36	PD		M1c	Normal	No	Yes	SC	Pembrolizumab	2mg/kg			7.5	Dead	No
Patient 37	PD		M1c	779	No	Yes	Liver	Pembrolizumab	2mg/kg			Dead	Dead	No
Patient 38	PD	Yes	M1d	Normal	Yes	Yes	SC	Nivolumab	3mg/kg			16.7	Dead	No		Q61R
Patient 39	PD		M1b	Normal	No	Yes	LN	Nivolumab	3mg/kg			1.9	Dead	Yes	L597Q
Patient 40	PD		M1a	315	No	Yes	SC	Pembrolizumab	2mg/kg			3.2	Dead	Yes		Q61K
Patient 41	PD		M1c	Normal	No	Yes	LN	Pembrolizumab	10mg/kg			5.6	Dead	Yes	V600E
Patient 42	PD		M1c	Normal	No	Yes	LN	Pembrolizumab	2mg/kg			5.1	Dead	Yes
Patient 43	PD		M1c	703	No	Yes	SC	Pembrolizumab	2mg/kg			1.2	Dead	Yes	V600E
Patient 44	PD		M1d	253	Yes	Yes	SC	Nivolumab	3mg/kg	Innate, acquired PROG	Brain, SC	40.3	Alive	Yes	V600E
Patient 45	PD	Yes	M1a	306	No	Yes	LN	Pembrolizumab	2mg/kg	Responding	LN	9.2	Dead	Yes	V600K
Patient 46	PD	Yes	M1d	Normal	Yes	Yes	SC	Pembrolizumab	2mg/kg	Acquired, acquired PROG	SC, SC	26	Alive	Yes	V600E
Patient 47	PD		M1c	799	No	Yes	SC	Pembrolizumab	2mg/kg	Innate PROG	SC	5.5	Dead	Yes	V600E
Patient 48	PD		M1a	Normal	No	Yes	LN	Pembrolizumab	200mg	Innate, innate PROG	SC, LN	23.4	Alive	No		Q61K
Patient 49	PD	Yes	M1b	489	No	Yes	LN	Pembrolizumab	2mg/kg	Innate PROG	SC	44.5	Alive	No		Q61R
Patient 50	PD	Yes	M1d	Normal	Yes			Nivolumab	3mg/kg	Acquired PROG	Brain	18.4	Dead	Yes	V600E
Patient 51	PD		M1c	Normal	No			Pembrolizumab	10mg/kg	Innate PROG	SC	50.5	Alive	Yes	V600E
Patient 52	PD	Yes	M1d	Normal	Yes			Pembrolizumab	120mg	Innate, innate PROG	SC, spleen	32	Alive	No
Patient 53	PD		M1d	404	Yes			Nivolumab	3mg/kg	Responding, innate, innate PROG	SC, brain, brain	28.2	Alive	No
Patient 54	PD	Yes	M1d	Normal	Yes			Nivolumab	3mg/kg	Innate, innate, acquired PROG	Bowel, brain, SC	34.2	Alive	No
Patient 55	PD	Yes	M1c	417	No			Pembrolizumab	10mg/kg	Innate PROG	SC	13.4	Dead	Yes	V600E
Part B: 24 patients and 31 tumour biopsies with flow cytometry data
Patient ID	irRC	Heterogeneous response	Disease stage	LDH	Brain metastases at baseline	Baseline biopsy	Baseline biopsy site	Treatment	Dosing regimen	On treatment biopsy	On treatment biopsy site	Overall survival (months)	Vital status	Previous MAPK therapy	BRAF	NRAS
Patient 07	CR		M1c	258	No	Yes	SC	Pembrolizumab	2mg/kg			35.6	Alive	No
Patient 08	CR		M1d	Normal	No (resected)	Yes	Brain	Pembrolizumab	2mg/kg			34.6	Alive	No		G13D
Patient 21	PR		M1d	Normal	Yes			Pembrolizumab	10mg/kg	Acquired PROG	Lung	50.8	Alive	Yes	V600K
Patient 28	SD		M1b	Normal	No	Yes	SC	Pembrolizumab	2mg/kg			32.9	Alive	No
Patient 44	PD		M1d	253	Yes			Nivolumab	3mg/kg	Innate, acquired PROG	Brain, SC	40.3	Alive	Yes	V600E
Patient 45	PD	Yes	M1a	306	No	Yes	LN	Pembrolizumab	2mg/kg			9.2	Dead	Yes	V600K
Patient 46	PD	Yes	M1d	Normal	Yes	Yes	SC	Pembrolizumab	2mg/kg	Acquired PROG	SC	26	Alive	Yes	V600E
Patient 48	PD		M1a	Normal	No	Yes	LN	Pembrolizumab	200mg	Innate, innate PROG	SC, LN	23.4	Alive	No		Q61K
Patient 49	PD	Yes	M1b	489	No			Pembrolizumab	2mg/kg	Innate PROG	SC	44.5	Alive	No		Q61R
Patient 50	PD	Yes	M1d	Normal	Yes			Nivolumab	3mg/kg	Innate, acquired PROG	Brain, brain	18.4	Dead	Yes	V600E
Patient 52	PD	Yes	M1d	Normal	Yes			Pembrolizumab	120mg	Innate, innate PROG	SC, spleen	32	Alive	No
Patient 56	CR		M1d	Normal	Yes	Yes	Brain	Pembrolizumab	2mg/kg			31.6	Alive	No		Q61R
Patient 57	PR		M1d	Normal	Yes	Yes	Brain	Nivolumab	3mg/kg			20.3	Alive	No
Patient 58	CR		M1b	Normal		Yes	SC	Nivolumab	3mg/kg			12.3	Alive	No
Patient 59	PR		M1b	Normal		Yes	SC	Nivolumab	3mg/kg			13.9	Alive	No
Patient 60	PR (pseudoprogression)	Yes	M1c	Normal				Pembrolizumab	2mg/kg	Acquired PROG	Brain	30.7	Dead	Yes	V600K
Patient 61	CR		M1d	301	Yes	Yes	SC	Pembrolizumab	2mg/kg			33.4	Alive	No		Q61R
Patient 62	PR		M1b	Normal				Pembrolizumab	2mg/kg	Acquired PROG	Subcutaneous	18.3	Alive	No		Q61K
Patient 63	PD		M1d	Normal	Yes			Nivolumab	3mg/kg	Innate, innate PROG	Brain, brain	3	Dead	Yes	V600E
Patient 64	SD	Yes	M1c	Normal				Nivolumab	3mg/kg	Innate PROG	Intra-abdominal	30.6	Alive	Yes	V600E
Patient 65	PR		M1c	333		Yes	LN	Pembrolizumab	2mg/kg			25.6	Alive	No		Q61R
Patient 66	CR		M1c	Normal		Yes	SC	Pembrolizumab	2mg/kg			29.5	Alive	No
Patient 67	PR		M1c	270		Yes	Liver	Nivolumab	3mg/kg			15.9	Alive	No
Patient 68	CR		M1c	Normal		Yes	LN	Pembrolizumab	2mg/kg			31.9	Alive	No
irRC: immune-related RECIST criteria
CR, complete response; PR, partial response; SD, stable disease; PD, progressive disease,
Gender: M, male; F, female
Biopsy site: LN, lymph node; SC, subcutaneous
LDH, lactate dehydrogenase
On treatment biopsy: PROG, progressing
