# Supplementary material for: Transcriptional downregulation of MHC class I and melanoma de- differentiation in resistance to PD-1 inhibition
Source: Nat Commun. 2020 Apr 20;11:1897. doi: 10.1038/s41467-020-15726-7 (PMC7171183; doi:10.1038/s41467-020-15726-7)
Supplement: Supplementary file 5 — Supplementary Data 2 [file 41467_2020_15726_MOESM5_ESM.xlsx]

## Sheet: Data S2
Supplementary Data 2 Individual tumor scores for seven immunotherapy predictive signatures
Patient ID	irRC	IMPRES	CYT score	CD8A/CSF1R	CD8 T cell CIBERSORT	IPRES	18-gene signature	TIDE
Patient 01	CR	8	2.80161	0.136531	0.099579	1.01	1728.25	1.45
Patient 02	CR	7	-3.22428	-4.15871	0	-0.41	-1800.98	0.78
Patient 03	CR	7	-2.20573	-5.52551	0	0.77	1383.83	1.4
Patient 04	CR	8	0.488689	0.072958	0.257057	-0.14	2368.37	0.38
Patient 05	CR	9	3.64127	0.92742	0.298014	-0.56	7456.17	-2.31
Patient 06	CR	10	2.14797	0.816988	0.388613	-0.38	6597.79	-1.55
Patient 07	CR	9	3.22989	-0.250471	0.229421	0.42	7287.72	-0.81
Patient 08	CR	6	-0.0204011	-1.20885	0.0657564	0.73	640.162	0.38
Patient 11	PR	9	-0.779103	-1.85326	0.219526	-1.11	1836.64	0.11
Patient 12	PR	10	0.0617049	0.513236	0.380112	-0.65	432.081	1.23
Patient 13	PR	9	4.03607	2.266	0.494295	0.74	7888.02	-0.97
Patient 14	PR	7	-0.620785	-2.69794	0.028758	-0.27	834.721	0.17
Patient 15	PR	10	3.86995	0.975683	0.226142	-0.45	7562.36	-2.13
Patient 16	PR	7	0.526656	-0.0278522	0.120073	-0.14	4445.48	-0.36
Patient 17	PR	10	1.23759	-1.01088	0.0611389	0.24	4540.13	-0.91
Patient 18	PR	10	3.58233	0.890791	0.307029	-0.83	7933.5	0.44
Patient 19	PR	7	1.2013	-0.363954	0.163016	-0.21	4555.69	-0.28
Patient 20	PR	10	2.2749	0.566533	0.218531	0.41	5894.05	-0.54
Patient 21	PR	7	2.16388	-1.08401	0.279016	0.06	5840.24	0.23
Patient 22	PR	8	-4.30303	-4.76797	0	0.51	-1700.64	1
Patient 23	PR	8	-0.655078	-3.19977	0.0347258	-0.75	-1428.42	0.35
Patient 24	PR	9	1.61483	-1.28239	0.155982	0.78	5594.65	-0.02
Patient 27	SD	9	4.4341	0	0.386058	-1.03	8252.13	0.11
Patient 28	SD	10	0.442724	1.25832	0	0.79	2293.24	2.01
Patient 29	SD	9	1.33021	-3.76472	0.258236	-0.25	2716.98	0.11
Patient 31	SD	6	-3.9323	-0.139102	0	-2.09	-3062.99	0.66
Patient 32	PD	8	-1.75092	-1.96344	0.0323514	0.64	-1636.47	1.98
Patient 33	PD	7	-2.72608	-3.02244	0.0689776	-1.1	-1055.94	0.14
Patient 34	PD	7	-1.22142	-3.14886	0.0002	0.91	-390.976	2.23
Patient 35	PD	8	-1.06649	-2.25094	0.06688	0.3	1894.79	0.22
Patient 36	PD	7	-0.223791	-4.41177	0	1.28	3828.51	0.35
Patient 37	PD	10	1.82	-5.61947	0.0953012	-0.37	555.319	-0.56
Patient 38	PD	7	0.744306	-1.96359	0.126169	0.64	4231.28	0.98
Patient 39	PD	6	-1.07267	-1.41054	0.105926	-0.14	-372.74	0.26
Patient 40	PD	8	-2.37141	-2.49176	0.0064874	-0.78	-2087.69	0.63
Patient 41	PD	5	-0.757312	-2.61447	0	0.95	1229.13	2.37
Patient 42	PD	9	3.63125	-6.39185	0.183548	1.19	7418.96	-1.27
Patient 43	PD	7	3.72234	-1.29807	0.36384	0.13	7078.56	-1.42
Patient 44	PD	11	4.51676	0.832158	0.348512	-0.19	8245.54	0.07
Patient 45	PD	10	2.63158	0.737338	0.153019	-0.76	6348.57	0.59
Patient 46	PD	11	4.76082	-0.138585	0.231564	-0.14	8331.15	2.4
Patient 47	PD	8	1.07665	0.848745	0.208759	-0.63	5266.99	-0.81
Patient 48	PD	7	0.460766	-1.11314	0.0919796	0.03	734.672	1.34
Patient 49	PD	9	0.592028	-2.58312	0.0617639	0.83	2667.99	1.48
irRC: immune-related RECIST criteria
CR, complete response, PR, partial response, SD stable disease, PD progressive disease,
