# Supplementary material for: Transcriptional downregulation of MHC class I and melanoma de- differentiation in resistance to PD-1 inhibition
Source: Nat Commun. 2020 Apr 20;11:1897. doi: 10.1038/s41467-020-15726-7 (PMC7171183; doi:10.1038/s41467-020-15726-7)
Supplement: Supplementary file 6 — Supplementary Data 3 [file 41467_2020_15726_MOESM6_ESM.xlsx]

## Sheet: Data S3
Supplementary Data 3 Mutations identified in genes related to antigen presentation and IFNg signaling
Patient ID	Biopsy Type	irRC	JAK1	STAT1	STAT2	TAP1	TAP2
1	PRE	CR
2	PRE	CR					p.P553L
3	PRE	CR	p.K227R
4	PRE	CR
5	PRE	CR
6	PRE	CR					p.R319W
7	PRE	CR				p.S492F
8	PRE	CR
9	Acquired PROG	CR			p.G449E
10	Acquired PROG	CR
11	PRE	PR
12	PRE	PR
13	PRE	PR
14	PRE	PR
15	PRE	PR
16	PRE	PR
17	PRE	PR
18	PRE	PR
19	PRE	PR
20	PRE	PR
21	Acquired PROG	PR
21	PRE	PR
22	RES	PR
22	PRE	PR
23	PRE	PR
23	RES	PR
24	Acquired PROG	PR
24	PRE	PR
24	RES	PR
25	Acquired PROG	PR		p.S735F
26	Acquired PROG	PR
27	PRE	SD	p.L620F
28	PRE	SD					p.S255L
29	PRE	SD
29	RES	SD
30	Innate PROG	SD
31	Innate PROG	SD
31	Innate PROG	SD
31	Innate PROG	SD
31	Innate PROG	SD
31	PRE	SD
32	PRE	PD
33	PRE	PD
34	PRE	PD
35	PRE	PD	p.P732L
36	PRE	PD
37	PRE	PD
38	PRE	PD
39	PRE	PD
40	PRE	PD
41	PRE	PD					p.R695C
42	PRE	PD
43	PRE	PD
44	Innate PROG	PD
44	Acquired PROG	PD
44	PRE	PD
45	PRE	PD
45	RES	PD
46	Acquired PROG	PD
46	Acquired PROG	PD				p.S38T,p.R37W
46	PRE	PD
47	Innate PROG	PD
47	PRE	PD
48	Innate PROG	PD
48	Innate PROG	PD
48	PRE	PD
49	Innate PROG	PD
49	PRE	PD
50	Acquired PROG	PD
51	Innate PROG	PD
52	Innate PROG	PD
52	Innate PROG	PD
53	Innate PROG	PD		p.S316L
53	Innate PROG	PD		p.S316L
53	RES	PD
54	Innate PROG	PD		p.P633L
54	Acquired PROG	PD		p.P633L
54	Innate PROG	PD		p.P633L
55	Acquired PROG	PD
Non-synonomous mutations in B2M, HLA-A, HLA-B, HLA-C, IFNGR1, IFNGR2, JAK2 were not identified in the 79 melanoma tumours
Ingenuity Variant Analysis filters: Kept missense mutations with call quality at least 20, with read depth at least 10 and allele frequency at least 5 with genotype quality. Excluded mutations that are observed in 1000 healthy public genomes (1000 genomes).
PRE, PRE-treatment tumour; RES, responding tumor; PROG, progressing tumor
irRC: immune-related RECIST criteria
CR, complete response, PR, partial response, SD stable disease, PD progressive disease,
