# Supplementary material for: Transcriptional downregulation of MHC class I and melanoma de- differentiation in resistance to PD-1 inhibition
Source: Nat Commun. 2020 Apr 20;11:1897. doi: 10.1038/s41467-020-15726-7 (PMC7171183; doi:10.1038/s41467-020-15726-7)
Supplement: Supplementary file 7 — Supplementary Data 4 [file 41467_2020_15726_MOESM7_ESM.xlsx]

## Sheet: Data S4
Supplementary Data 4 Genes differentially expressed (q<0.01) in CYT-matched melanoma tumours with low vs high HLA-A transcript expression
Gene Symbol	Average gene transcript in HLA-A High tmours	Average gene transcript in HLA-A Low tumours	log fold change	t	P.Value	adj.P.Val
SNAI1	-0.858253	2.8755	3.73033	8.3638	1.76e-10	3.32e-06
HLA-A	6.52907	4.59833	-1.8977	-7.40027	3.93e-09	3.71e-05
ECE1	1.8183	3.81216	2.01543	7.07959	1.12e-08	7.07e-05
PTTG1IP	4.94347	3.87272	-1.13419	-6.70677	3.83e-08	0.000181232
PYURF	3.76814	2.56225	-1.21199	-6.5603	6.22e-08	0.000227006
PHACTR1	3.56861	1.24453	-2.245	-6.47713	8.2e-08	0.000227006
LRRN4CL	3.70798	-0.839048	-4.62742	-6.40758	1.03e-07	0.000227006
GCNT2	3.24035	0.744927	-2.49847	-6.39153	1.09e-07	0.000227006
SEMA3A	-1.08065	3.26853	4.36781	6.38189	1.12e-07	0.000227006
CA14	4.63571	-1.67346	-6.18053	-6.34592	1.27e-07	0.000227006
TSPAN5	0.234955	2.72317	2.5142	6.33299	1.32e-07	0.000227006
PIGY	3.0922	1.951	-1.15145	-6.23753	1.81e-07	0.000267252
CITED1	2.95309	0.0678001	-3.01615	-6.19882	2.06e-07	0.000276789
DCT	6.48556	0.776913	-5.87305	-6.16004	2.34e-07	0.000276789
TFAP2A-AS1	1.87239	-0.174479	-2.06046	-6.16534	2.3e-07	0.000276789
JAM3	0.881953	3.46153	2.66727	6.06259	3.24e-07	0.000350097
TMEM140	3.47791	1.92269	-1.76397	-6.00053	3.97e-07	0.000376924
DUSP22	3.51187	2.15473	-1.354	-5.94819	4.73e-07	0.000376924
GANC	3.07114	1.7735	-1.35045	-5.93702	4.9e-07	0.000376924
DZIP1	-0.361934	2.85698	3.37591	5.92022	5.18e-07	0.000376924
TFAP2A	4.59312	2.2849	-2.27841	-5.92188	5.16e-07	0.000376924
TMEM14C	3.62223	2.53396	-1.11616	-5.90284	5.49e-07	0.000384456
NGEF	-3.23876	1.43491	4.95027	6.23329	1.84e-07	0.000267252
HCG4P5	1.41441	-0.405909	-1.75918	-5.95603	4.6e-07	0.000376924
RP11-796A5.3	2.22556	-2.58968	-4.58089	-5.99271	4.08e-07	0.000376924
SETD9	2.07059	0.955377	-1.17786	-5.80054	7.7e-07	0.000447512
CYP27A1	4.25016	2.65389	-1.61676	-5.81848	7.26e-07	0.000447512
ARHGEF4	-2.29668	1.8071	4.31548	5.95307	4.65e-07	0.000376924
ZNF204P	-2.53069	0.879639	3.4083	6.05357	3.33e-07	0.000350097
OAF	1.4696	3.54329	2.03578	5.79971	7.72e-07	0.000447512
TRIM63	4.09083	-0.777054	-4.84763	-5.76895	8.55e-07	0.000454123
ILVBL	3.74309	2.36019	-1.40252	-5.79183	7.93e-07	0.000447512
ZNF330	3.16142	2.16871	-1.02288	-5.78724	8.05e-07	0.000447512
B4GALNT1	-1.18944	2.49712	3.85	5.80174	7.67e-07	0.000447512
PRDM7	3.87381	-1.62261	-5.39407	-5.83281	6.92e-07	0.000447512
AQP3	-0.60206	2.45638	3.10746	5.71617	1.02e-06	0.000520114
EXOC2	3.13595	2.33828	-0.843846	-5.69886	1.08e-06	0.000536217
CCNG1	3.86569	2.52431	-1.39749	-5.68709	1.12e-06	0.000543178
SDCBP	5.45031	3.88171	-1.69883	-5.6228	1.39e-06	0.000654801
SSC5D	-0.199099	1.93803	2.27296	5.58606	1.56e-06	0.000703947
CTD-2015H6.3	1.4784	-0.208023	-1.74436	-5.59303	1.53e-06	0.000703947
BTN2A2	3.31233	2.05394	-1.26837	-5.56821	1.66e-06	0.000729257
NGFR	0.440385	4.34665	3.77467	5.53634	1.84e-06	0.000774011
PXDN	1.37241	3.77045	2.46944	5.51724	1.96e-06	0.000806332
AC064852.4	1.71475	-2.41794	-4.24446	-5.76552	8.65e-07	0.000454123
LYPLAL1	2.63189	1.62303	-1.04604	-5.49167	2.13e-06	0.000827063
TBCA	3.50368	2.71167	-0.821383	-5.49961	2.08e-06	0.000827063
KIAA0040	1.39492	2.95223	1.5217	5.47212	2.28e-06	0.000860597
KCNJ13	3.1359	-1.69266	-4.98265	-5.45788	2.39e-06	0.000884206
STK32A	4.4059	0.13381	-4.17169	-5.42456	2.66e-06	0.000967586
HACD3	3.95882	3.09239	-0.823377	-5.39024	2.98e-06	0.00104571
BBS4	2.95919	1.8759	-1.06617	-5.37843	3.1e-06	0.00104571
CDC42EP2	0.113807	1.65334	1.5784	5.36799	3.21e-06	0.00106298
FSCN1	1.67624	3.96028	2.25522	5.38251	3.06e-06	0.00104571
CTSF	3.79946	2.15864	-1.6797	-5.37837	3.1e-06	0.00104571
ELN	-1.29392	2.09339	3.69358	5.35422	3.35e-06	0.00109294
RFX2	0.394554	1.61151	1.35807	5.31526	3.81e-06	0.00116181
TRPM1	5.19659	-0.909894	-6.26144	-5.3083	3.9e-06	0.00116976
MLPH	4.61483	1.87783	-2.79335	-5.33421	3.58e-06	0.00112819
TTC7B	2.82988	2.1501	-0.715774	-5.31545	3.81e-06	0.00116181
TSPAN11	-0.576326	2.77506	3.4576	5.27489	4.35e-06	0.00120016
RGS20	3.27896	0.18799	-3.12807	-5.28495	4.21e-06	0.00120016
CCL28	3.01953	1.42472	-1.65831	-5.26916	4.43e-06	0.00120016
BPHL	2.72059	1.71114	-1.03323	-5.26444	4.5e-06	0.00120016
MCC	3.56921	1.77751	-1.79953	-5.27087	4.41e-06	0.00120016
AC011524.1	1.38937	-2.93911	-4.49971	-5.56006	1.7e-06	0.000732074
MXI1	3.97006	2.44039	-1.5604	-5.26509	4.49e-06	0.00120016
RP11-164J13.1	4.72221	1.77018	-3.00806	-5.26397	4.51e-06	0.00120016
DERA	3.26405	2.12453	-1.17813	-5.25966	4.57e-06	0.00120031
CTD-2517O10.6	1.41631	-0.613385	-1.99954	-5.24628	4.78e-06	0.00123687
NACAD	-1.43123	1.7998	3.1145	5.2725	4.38e-06	0.00120016
ZSCAN16-AS1	1.7892	0.647216	-1.12236	-5.19401	5.67e-06	0.00133902
SH2B3	2.30023	3.8873	1.53497	5.23636	4.93e-06	0.0012466
CAPN3	4.7399	1.70764	-3.09461	-5.23562	4.95e-06	0.0012466
MREG	3.30925	1.96397	-1.45981	-5.22164	5.18e-06	0.00128075
ARSJ	-0.154575	2.27113	2.46944	5.18204	5.89e-06	0.00136031
TYR	6.32261	0.138651	-6.1201	-5.21906	5.22e-06	0.00128075
NME5	1.46852	-1.36486	-2.62798	-5.21537	5.28e-06	0.00128075
PPP1R13L	0.205701	1.85372	1.83835	5.14798	6.59e-06	0.00143092
FAM151B	0.954287	-0.124166	-1.08079	-5.17791	5.97e-06	0.00136031
ANXA5	5.34656	4.25504	-1.15324	-5.16267	6.28e-06	0.00140072
HEXA	4.22281	3.37158	-0.949505	-5.17866	5.96e-06	0.00136031
HLA-F-AS1	2.20716	0.634592	-1.53308	-5.12956	6.99e-06	0.00150226
LOXL3	1.04325	3.93753	2.77169	5.15806	6.37e-06	0.00140072
CLMP	0.187349	2.93122	2.60035	5.11663	7.29e-06	0.0015153
MRPL44	3.30956	2.31988	-1.12147	-5.16117	6.31e-06	0.00140072
LINC00906	0.729906	-3.36912	-4.26629	-5.49034	2.14e-06	0.000827063
LPAR1	0.232789	2.86007	2.86397	5.09373	7.86e-06	0.00157035
RP1-140K8.5	-2.84065	0.927488	3.73735	5.34497	3.46e-06	0.00110752
MAP1A	0.710002	2.53724	1.79985	5.08609	8.06e-06	0.00158664
ST6GALNAC2	4.44716	2.23413	-2.23078	-5.12488	7.1e-06	0.00150821
MAP3K4	1.49804	2.38899	0.922433	5.09608	7.8e-06	0.00157035
HIBADH	3.59197	2.68978	-1.01574	-5.12062	7.2e-06	0.00151235
CHST2	0.710793	2.70977	2.06683	5.06186	8.72e-06	0.00168179
RP11-666A8.13	4.24257	2.05027	-2.19556	-5.10435	7.59e-06	0.00156003
BMP6	-0.571189	1.71457	2.44741	5.09247	7.89e-06	0.00157035
SDC1	1.00395	3.0705	2.1266	5.0694	8.51e-06	0.00165794
MDFI	-0.859748	2.18376	3.32932	5.0481	9.12e-06	0.00171595
CEMIP	0.53138	3.45234	2.8424	5.03035	9.66e-06	0.00171836
TPK1	1.69121	0.548994	-1.16946	-5.02629	9.79e-06	0.00171836
LINC00323	0.903527	-1.48715	-2.37347	-5.19606	5.63e-06	0.00133902
DUSP5	1.11815	2.95356	1.88685	5.0464	9.17e-06	0.00171595
FHL1	0.809109	2.64859	1.97001	5.02522	9.82e-06	0.00171836
TATDN3	2.63539	1.56696	-1.0765	-5.03138	9.63e-06	0.00171836
CABLES1	4.06957	1.90611	-2.22585	-5.04722	9.14e-06	0.00171595
ST6GALNAC4	0.752608	2.21241	1.33158	4.99372	1.09e-05	0.00175775
C21orf2	2.36659	1.40565	-1.01983	-5.00335	1.05e-05	0.00171836
NDRG4	-0.827977	2.05486	2.95751	5.00568	1.05e-05	0.00171836
PODNL1	-1.68325	2.10263	3.71104	5.01748	1.01e-05	0.00171836
CHCHD6	4.0369	1.4916	-2.49802	-5.00954	1.03e-05	0.00171836
FGFR1	1.33479	3.35814	2.09288	5.00425	1.05e-05	0.00171836
MLANA	6.28346	0.50146	-5.85872	-5.00617	1.04e-05	0.00171836
PCOLCE2	-0.471665	1.94865	2.37404	4.97414	1.16e-05	0.00179624
PALM2-AKAP2	2.35202	3.77686	1.3445	5.00421	1.05e-05	0.00171836
ADAMTS9	0.724483	2.86072	2.12387	4.95566	1.23e-05	0.0018379
PPM1H	3.00575	1.37334	-1.78515	-4.97631	1.15e-05	0.00179624
AP001062.8	1.4993	0.443292	-1.0911	-4.94183	1.29e-05	0.00188076
ARHGAP23	1.33852	2.8891	1.52911	4.96755	1.18e-05	0.00182015
ZNF192P1	0.845609	-1.18088	-1.94102	-4.98903	1.1e-05	0.0017696
EFCAB5	0.871371	-0.819088	-1.73939	-5.02964	9.68e-06	0.00171836
MSRB2	2.54883	1.46822	-1.1952	-4.95459	1.24e-05	0.0018379
PMEL	7.41191	1.57603	-5.91621	-4.95606	1.23e-05	0.0018379
BCAM	0.893731	2.44059	1.5553	4.92223	1.37e-05	0.00193486
LINC00681	2.01706	-2.09369	-4.28491	-5.00597	1.05e-05	0.00171836
CEP170P1	2.08433	0.072348	-2.1979	-4.90891	1.43e-05	0.00197586
AKAP2	2.34944	3.74766	1.31474	4.95552	1.23e-05	0.0018379
COX7C	3.87474	2.84898	-1.02042	-4.95226	1.24e-05	0.0018379
RP11-157J24.2	1.16669	-1.69187	-3.05368	-5.00526	1.05e-05	0.00171836
TSPAN10	3.67738	0.252413	-3.62404	-4.91458	1.41e-05	0.00195423
TFAP2C	-0.538192	3.17478	3.65991	4.89151	1.51e-05	0.00201771
LAYN	0.150844	1.84292	1.69776	4.89134	1.52e-05	0.00201771
AC147651.4	-0.515695	1.96859	2.42682	4.8983	1.48e-05	0.002001
EGLN1	3.92868	2.85342	-1.06719	-4.94035	1.29e-05	0.00188076
TMC7	-1.42221	1.47742	3.03288	4.92415	1.36e-05	0.00193486
LHFPL1	0.878487	-2.06313	-3.1963	-5.02742	9.75e-06	0.00171836
PGRMC2	3.47468	2.65813	-0.852897	-4.93355	1.32e-05	0.00189351
CORO2A	0.362557	1.92918	1.60145	4.86797	1.63e-05	0.00210191
MITF	4.72361	2.80086	-2.0532	-4.9173	1.39e-05	0.00195145
SNHG18	-0.922041	1.92068	2.97327	4.87503	1.6e-05	0.00208283
C6orf1	2.84485	2.0904	-0.798872	-4.90023	1.47e-05	0.002001
GAP43	-2.25992	1.28811	3.55589	4.93672	1.31e-05	0.00188852
FERMT2	2.42533	3.30186	0.930669	4.8833	1.56e-05	0.00205172
RP11-106M3.2	3.73804	2.94334	-0.879982	-4.88184	1.56e-05	0.00205172
TMEM87B	2.03581	3.19905	1.0965	4.87272	1.61e-05	0.00208406
CYP2U1	3.1681	1.50499	-1.67917	-4.86117	1.67e-05	0.00213401
RNF217	0.494474	2.08259	1.76867	4.81155	1.96e-05	0.00239064
C1GALT1	3.33289	2.38077	-0.990445	-4.85489	1.71e-05	0.00216312
ANO1	0.0991706	2.83124	2.75556	4.80208	2.02e-05	0.00243378
MRPS36	2.41498	1.60285	-0.817332	-4.82248	1.89e-05	0.00232557
ZCCHC9	2.80161	1.97538	-0.925838	-4.83349	1.83e-05	0.00227191
AFAP1L2	0.855195	3.4179	2.51603	4.82219	1.89e-05	0.00232557
LARGE2	-2.66146	0.240014	3.04638	4.98439	1.12e-05	0.00178081
RPS27L	3.59137	2.62659	-1.0271	-4.83592	1.81e-05	0.0022691
PLEKHG2	1.65624	2.85017	1.34062	4.80962	1.97e-05	0.00239064
TMEM47	0.0474075	3.23737	3.13147	4.76747	2.26e-05	0.00255748
APCDD1L	-2.71925	1.09223	3.82836	4.90428	1.45e-05	0.00199113
NFASC	0.294453	2.68895	2.62392	4.73623	2.5e-05	0.00274521
GLMP	4.11131	2.8197	-1.39434	-4.79555	2.06e-05	0.00246041
STX3	3.63621	2.56921	-1.12579	-4.79477	2.07e-05	0.00246041
COL4A2	2.9185	4.61671	1.69637	4.7871	2.12e-05	0.00246829
PCSK5	-0.766494	1.24185	2.16915	4.7529	2.37e-05	0.00266411
NPY1R	-3.17043	-0.203186	3.24957	4.9819	1.13e-05	0.00178081
SNCA	3.88988	1.6783	-2.21521	-4.77977	2.17e-05	0.00250332
GMPR	3.6111	0.683548	-3.26133	-4.74526	2.43e-05	0.00271412
NID1	2.29855	4.55528	2.11024	4.77313	2.22e-05	0.00254185
FAM69C	1.98124	-1.73093	-3.80406	-4.73754	2.49e-05	0.00274521
CNKSR3	1.15995	2.38236	1.18937	4.71809	2.65e-05	0.00286086
TUBB8P7	0.806912	-1.97364	-2.67203	-4.85083	1.73e-05	0.00217703
OSBP2	-0.266199	1.92384	2.36535	4.68814	2.91e-05	0.00301025
FAM171A1	-0.448807	1.82281	2.49722	4.67825	3.01e-05	0.00306527
AP001258.4	1.61186	0.486519	-1.19929	-4.6774	3.02e-05	0.00306527
WRB	2.58899	1.83097	-0.759644	-4.71443	2.68e-05	0.00286086
IRF4	4.23842	1.35752	-3.00912	-4.72969	2.55e-05	0.00278723
IFT81	3.01394	1.81448	-1.1963	-4.71788	2.65e-05	0.00286086
SPRED3	-0.629348	1.71021	2.39938	4.66479	3.14e-05	0.00306862
LRRFIP1P1	-0.630595	0.773805	1.39758	4.68885	2.91e-05	0.00301025
SMAGP	-0.335749	1.38753	1.8194	4.66836	3.1e-05	0.00306862
PAX3	3.49622	1.72574	-1.83098	-4.71609	2.66e-05	0.00286086
OSMR	1.67947	3.39594	1.88392	4.70868	2.73e-05	0.0028965
AKR1C2	-2.48189	0.79916	3.32525	4.78938	2.11e-05	0.00246829
TGFB3	1.07511	2.69823	1.63616	4.6719	3.07e-05	0.00306862
RPH3A	1.05046	-2.21746	-3.56429	-4.78805	2.11e-05	0.00246829
FLRT2	-0.43716	2.35277	2.79739	4.64859	3.31e-05	0.00311017
ID3	1.17903	2.88115	1.89593	4.67088	3.08e-05	0.00306862
CUTA	3.70162	2.84962	-0.897766	-4.70706	2.74e-05	0.0028965
LINC00518	3.15397	-0.0904806	-3.17159	-4.66399	3.15e-05	0.00306862
LINC01320	1.22868	-2.63945	-4.12873	-4.78605	2.13e-05	0.00246829
PDLIM7	1.8898	3.05037	1.23433	4.69348	2.86e-05	0.00299185
CRLF1	-2.6895	1.1004	3.89585	4.74061	2.46e-05	0.00273873
BTD	2.60015	1.48599	-1.19837	-4.66784	3.11e-05	0.00306862
RGS12	3.89281	2.2117	-1.63182	-4.6952	2.85e-05	0.00299185
DNAH9	-2.70227	1.62883	4.33775	4.76957	2.24e-05	0.0025556
CA5B	2.66814	1.54847	-1.13166	-4.66121	3.18e-05	0.00306862
TESK2	2.51851	1.00854	-1.56797	-4.63462	3.46e-05	0.0031814
GPNMB	5.74134	4.40894	-1.42981	-4.65909	3.2e-05	0.00306862
GYG2	4.04609	1.53373	-2.50044	-4.67801	3.01e-05	0.00306527
MICAL2	1.40119	3.08362	1.73414	4.65981	3.19e-05	0.00306862
SH3D21	2.92511	1.26302	-1.7311	-4.63131	3.49e-05	0.0031913
SPATA9	0.468012	-1.09513	-1.51322	-4.66725	3.12e-05	0.00306862
CRYL1	3.3306	2.006	-1.57696	-4.66338	3.15e-05	0.00306862
MOSPD1	2.58327	1.73501	-0.812721	-4.6417	3.38e-05	0.00314399
SLC19A2	3.22363	1.74661	-1.50532	-4.6509	3.28e-05	0.00310273
TMEM117	2.59966	1.34854	-1.27113	-4.62656	3.55e-05	0.00320908
TMBIM4	3.30753	2.65557	-0.754021	-4.65668	3.22e-05	0.00307028
NR4A1	2.03288	3.67093	1.65247	4.65576	3.23e-05	0.00307028
DTNBP1	2.61935	1.81491	-0.808128	-4.6338	3.47e-05	0.0031814
FBLN2	0.771022	3.07701	2.4915	4.60977	3.74e-05	0.00332208
ZNF106	4.74246	3.38136	-1.48009	-4.64329	3.36e-05	0.00314399
ZMYND12	1.22193	-0.116911	-1.43213	-4.586	4.04e-05	0.00346936
FMC1	2.40771	1.41021	-1.14647	-4.59116	3.97e-05	0.00346218
CDKN2A	3.06492	-0.135835	-3.05834	-4.56609	4.3e-05	0.00356911
TCF3	2.49615	3.29265	0.865847	4.62922	3.52e-05	0.00319725
MYT1	-1.6261	1.0341	2.74263	4.64056	3.39e-05	0.00314399
KIAA1211	2.59625	1.19801	-1.46048	-4.58159	4.09e-05	0.00348253
MAP3K20	1.49957	2.80655	1.39285	4.60519	3.8e-05	0.00335516
SLC24A3	-1.5095	1.24481	2.98484	4.62094	3.61e-05	0.00325157
A4GALT	-0.18537	1.5266	1.85004	4.55141	4.51e-05	0.00365678
CCNDBP1	3.15532	2.44505	-0.643788	-4.61449	3.69e-05	0.0033034
LRRC20	0.448592	1.89924	1.49904	4.5424	4.64e-05	0.00371521
CD63	5.52566	4.51171	-1.08103	-4.57873	4.13e-05	0.00348547
TBC1D7	3.69266	1.91904	-1.77592	-4.61004	3.74e-05	0.00332208
C16orf45	0.444739	2.43565	2.16708	4.53435	4.76e-05	0.00379477
SMTN	2.06452	3.37919	1.29147	4.59148	3.97e-05	0.00346218
PRMT2	3.76946	3.16674	-0.577059	-4.5869	4.03e-05	0.00346936
PLEKHF2	3.06328	2.09162	-1.03311	-4.57259	4.21e-05	0.00352456
RAB27A	3.94627	2.638	-1.45271	-4.58088	4.1e-05	0.00348253
ITPKA	-1.71123	0.65853	2.36841	4.59067	3.98e-05	0.00346218
MKI67	2.3069	3.74213	1.30623	4.57749	4.15e-05	0.00348547
PDGFRA	0.234887	2.90373	2.81864	4.52783	4.86e-05	0.00382626
ITIH5	-0.255783	3.58503	3.72922	4.50019	5.3e-05	0.00400953
CHP1	3.84103	3.07864	-0.851871	-4.56587	4.3e-05	0.00356911
RP11-268J15.5	2.24579	0.456718	-1.7719	-4.48546	5.56e-05	0.00412619
MMP28	-1.66378	0.957761	2.73451	4.55333	4.48e-05	0.00365024
KLHL23	0.465009	1.71188	1.32381	4.48365	5.59e-05	0.00412619
RAPGEF5	0.789569	2.62528	1.67088	4.50611	5.2e-05	0.00396675
IMMP2L	2.4554	1.23005	-1.32264	-4.5103	5.14e-05	0.00393026
SRPX2	-0.470631	2.52441	3.08667	4.47842	5.68e-05	0.00414642
ZNF695	-1.65403	0.394604	2.12964	4.52871	4.84e-05	0.00382626
SMAD9	-0.794407	1.40577	2.33654	4.48115	5.63e-05	0.0041368
TP53TG1	2.13464	1.08969	-1.1006	-4.48373	5.59e-05	0.00412619
TMEM27	0.298001	-1.22274	-1.59253	-4.54708	4.57e-05	0.00369166
CTC-255N20.1	1.38673	-1.43193	-2.83091	-4.48723	5.52e-05	0.00412619
PTN	-0.662657	2.42786	2.98691	4.46298	5.97e-05	0.00427143
NSG1	4.2475	0.0808741	-4.14594	-4.52498	4.9e-05	0.00384276
WNT2B	-0.569425	0.882473	1.57609	4.48038	5.65e-05	0.0041368
LINC01739	0.844521	-1.87084	-2.74725	-4.58952	3.99e-05	0.00346218
SLC45A1	-1.85365	0.325802	2.39153	4.56232	4.35e-05	0.00359384
RAB7B	0.527743	2.33768	1.78953	4.47224	5.79e-05	0.00418954
RGS16	0.550819	2.50846	1.98346	4.47126	5.81e-05	0.00418954
TTC23L	0.736258	-1.72	-2.3524	-4.52385	4.92e-05	0.00384276
SVEP1	-0.529583	1.39491	1.92951	4.44687	6.28e-05	0.00441441
TMEM14B	3.29517	2.3369	-0.938841	-4.52036	4.97e-05	0.00385368
COL4A3BP	3.41317	2.63373	-0.827774	-4.51814	5.01e-05	0.00386514
NENF	3.27367	2.43758	-0.836887	-4.51618	5.04e-05	0.0038734
GJA5	-0.119893	1.84793	1.94701	4.43289	6.56e-05	0.00447978
OXCT2	-2.18476	0.0893782	2.22878	4.55555	4.45e-05	0.00364963
DPYSL3	1.78831	3.59432	1.87096	4.50205	5.27e-05	0.00400201
CITED4	-0.886499	1.62801	2.50005	4.42369	6.75e-05	0.00451683
AC008991.1	1.27403	-2.71441	-3.97651	-4.58056	4.11e-05	0.00348253
RP11-140K17.3	0.946973	-0.160962	-1.17841	-4.42327	6.76e-05	0.00451683
SYT12	-2.48174	0.141892	2.63207	4.53307	4.78e-05	0.00379477
SLC11A2	3.28939	2.54529	-0.810234	-4.49455	5.4e-05	0.00404953
HSF4	3.13751	1.49837	-1.68016	-4.4703	5.83e-05	0.00418954
MB21D1	0.598899	1.83751	1.26743	4.41279	6.99e-05	0.00457015
COL9A3	-0.117183	3.18649	3.30019	4.44652	6.28e-05	0.00441441
SMCO3	0.309774	-3.1032	-3.3804	-4.55474	4.46e-05	0.00364963
SCAMP1-AS1	1.87539	0.841404	-1.00405	-4.4118	7.01e-05	0.00457015
GRK5	1.56217	2.47997	0.916456	4.44227	6.37e-05	0.00444239
FAM167B	2.92485	0.786428	-2.14653	-4.43002	6.62e-05	0.00450132
SHROOM2	0.962611	2.89437	1.81568	4.43345	6.55e-05	0.00447978
ZMIZ1	3.01475	3.75246	0.757527	4.47272	5.78e-05	0.00418954
MYO10	4.80114	3.51958	-1.38024	-4.45299	6.16e-05	0.00437527
TEX41	2.76318	0.255139	-2.57615	-4.3974	7.34e-05	0.00472009
C8orf46	2.67356	0.555703	-2.11054	-4.38998	7.51e-05	0.00477972
COL7A1	-0.174979	2.53584	2.81505	4.39384	7.42e-05	0.00475408
CD24	-1.66168	1.16857	3.21388	4.41846	6.87e-05	0.00453772
RP11-290H9.2	1.31514	3.88327	2.43464	4.4353	6.51e-05	0.00447978
VASH2	-1.65748	0.491212	2.48379	4.4335	6.55e-05	0.00447978
TMEM128	2.66506	1.78123	-0.817319	-4.42507	6.72e-05	0.00451683
RASSF3	3.96589	2.6862	-1.37247	-4.4492	6.23e-05	0.00441144
ANKRD65	-1.28074	0.589588	1.97251	4.41454	6.95e-05	0.00457015
BGN	2.27691	4.20438	2.02401	4.44545	6.31e-05	0.00441441
ITGB3	1.32097	4.24205	2.78046	4.43926	6.43e-05	0.00446837
LRFN4	0.875942	2.2936	1.33343	4.39216	7.46e-05	0.00476306
DLK2	-2.86004	-0.495388	2.56486	4.52244	4.94e-05	0.00384419
LPAR4	-2.32552	0.353716	2.62434	4.49707	5.36e-05	0.00403323
RUNX2	0.578282	2.1978	1.59217	4.37001	8e-05	0.00500519
ID1	0.292468	2.09855	2.01726	4.35448	8.4e-05	0.00516982
OARD1	2.67874	1.81704	-0.864041	-4.41881	6.86e-05	0.00453772
COL12A1	1.45206	4.06963	2.5429	4.43268	6.56e-05	0.00447978
PPP1R9A	0.110371	2.30329	2.19573	4.36081	8.23e-05	0.00508462
HTR2A	-2.88807	-0.148124	2.95073	4.54253	4.64e-05	0.00371521
SNHG16	4.29492	3.28942	-1.05829	-4.42407	6.75e-05	0.00451683
SPEG	-1.33227	0.967587	2.43563	4.36178	8.21e-05	0.00508462
ATP6V1G1	3.7795	3.08188	-0.768833	-4.42516	6.72e-05	0.00451683
PPA2	2.83119	1.9867	-0.885098	-4.41207	7.01e-05	0.00457015
LINC01443	2.70321	-2.56422	-5.53616	-4.33138	9.03e-05	0.00543427
HADH	2.85231	2.07057	-0.802851	-4.40072	7.26e-05	0.00469992
REEP1	-2.25111	-0.374018	2.11994	4.42064	6.82e-05	0.00453772
BHLHA15	-2.45771	0.391115	2.82941	4.46125	6e-05	0.00427862
NUDT6	1.71357	0.789774	-1.00016	-4.31421	9.53e-05	0.00556672
UHRF1	1.15839	2.54005	1.27859	4.34212	8.73e-05	0.00532857
RP11-1055B8.3	3.34581	-0.526125	-3.81292	-4.32341	9.26e-05	0.00551496
PPP1R21	2.66883	2.09306	-0.577855	-4.3766	7.83e-05	0.00493531
THBS1	1.9538	4.11093	2.12294	4.38453	7.64e-05	0.00484601
PLCE1	-0.0769658	2.06388	2.11899	4.29652	0.000100677	0.00583533
ARNTL2	0.0701259	2.02577	1.99213	4.29447	0.000101325	0.00583946
TRIM2	4.18339	2.75223	-1.47374	-4.37911	7.77e-05	0.00491286
IRX6	2.57051	-0.396334	-2.98507	-4.29001	0.000102745	0.00588541
ATP2B1	2.13273	3.60078	1.37282	4.3751	7.87e-05	0.00494211
ELK3	2.41586	3.34055	0.934445	4.3679	8.05e-05	0.00500532
KIF13A	3.64163	2.82358	-0.823995	-4.36824	8.04e-05	0.00500532
ANK3	-0.695748	1.60889	2.36538	4.27564	0.000107462	0.0060502
PRRX2	-0.918613	1.34586	2.40496	4.28134	0.000105567	0.00599259
RP11-62F24.2	0.629854	-1.08878	-1.83762	-4.31469	9.51e-05	0.00556672
NPR3	-1.90247	0.926672	2.9211	4.3148	9.51e-05	0.00556672
UFC1	3.50886	2.80055	-0.720387	-4.34632	8.61e-05	0.00528668
VCL	2.87214	3.66583	0.776213	4.34174	8.74e-05	0.00532857
PCBP4	2.27814	3.36791	1.04364	4.33832	8.83e-05	0.00535143
PDLIM1	1.47933	2.60603	1.06811	4.31368	9.54e-05	0.00556672
FERMT1	-3.49673	0.082352	3.87753	4.3972	7.34e-05	0.00472009
AHCYL2	3.83336	2.34533	-1.65189	-4.33936	8.8e-05	0.00535121
TM7SF3	3.95834	2.99535	-1.02059	-4.3297	9.07e-05	0.00544556
QPCT	4.76111	1.6825	-3.07835	-4.32818	9.12e-05	0.00545431
EMID1	-1.22915	0.878308	2.16446	4.25397	0.000114975	0.00635488
RAP1GAP2	0.126523	2.49202	2.27958	4.24015	0.000120035	0.00644722
TCEAL8	3.09063	2.50057	-0.593755	-4.32263	9.28e-05	0.00551496
CLIC6	-1.06419	0.860368	2.14046	4.2668	0.000110467	0.00612364
ZBTB7C	-1.73076	0.529179	2.30717	4.29567	0.000100944	0.00583533
IL27RA	0.740296	2.4775	1.78898	4.25045	0.000116246	0.00638776
TMEM129	2.78987	2.11213	-0.699242	-4.3085	9.7e-05	0.00564029
BMP2	-0.704688	1.92284	2.80534	4.2395	0.000120278	0.00644722
CRISPLD2	1.13719	2.65798	1.70265	4.27183	0.000108748	0.00609991
SHB	0.275857	2.31384	2.0919	4.22405	0.000126199	0.00659948
LCTL	-1.89318	0.662368	2.62677	4.26706	0.000110377	0.00612364
NECTIN1	1.38655	2.59678	1.19275	4.26717	0.00011034	0.00612364
PROCR	0.175852	2.36377	1.98958	4.23024	0.000123794	0.00655487
KCNA2	-1.00511	1.93129	3.16351	4.21386	0.000130261	0.00672553
GPR176	0.946483	2.12386	1.26442	4.23941	0.00012031	0.00644722
SLC16A14	-0.744742	0.875325	1.71091	4.22358	0.000126383	0.00659948
RP11-1055B8.4	2.24477	-0.167395	-2.3559	-4.20737	0.000132916	0.00679992
CYP2T1P	0.8058	-0.603207	-1.43423	-4.21618	0.000129325	0.00669959
RP11-259K5.2	1.81285	0.433992	-1.57307	-4.19533	0.000137978	0.0069465
MIR4697HG	-1.4544	1.05771	2.64668	4.23268	0.000122856	0.00652344
RP11-326A19.4	-3.18528	-0.247874	2.91665	4.40529	7.16e-05	0.0046488
GLI2	-1.63136	0.952331	3.13518	4.2126	0.000130773	0.00672553
OSBPL1A	3.57275	2.66473	-0.946503	-4.28177	0.000105424	0.00599259
C6orf48	3.62948	2.62938	-1.01807	-4.27993	0.000106032	0.00600096
CC2D2A	2.53054	1.85724	-0.716347	-4.24774	0.000117231	0.00642325
FNDC3B	2.79799	3.65618	0.85161	4.2754	0.000107542	0.0060502
CARMIL1	3.01208	1.88482	-1.24667	-4.24346	0.000118802	0.00644722
HSD17B14	2.53077	0.695784	-1.84751	-4.21221	0.000130931	0.00672553
CTD-2320J21.2	0.381506	-2.65026	-3.23945	-4.31926	9.38e-05	0.0055561
SCUBE3	-0.999344	2.63411	3.60969	4.17486	0.000147018	0.00708172
RP11-465C12.1	-0.294465	-2.78482	-2.74612	-4.33337	8.97e-05	0.00541767
CPEB2	3.64258	2.43446	-1.20319	-4.2676	0.000110193	0.00612364
AMZ2P1	2.47488	1.49908	-0.938133	-4.21991	0.000127836	0.00665699
GALNT3	2.63618	0.322186	-2.42305	-4.18449	0.000142693	0.00699625
ZSCAN21	2.36896	1.63959	-0.755392	-4.21609	0.000129363	0.00669959
MYOM3	-2.51845	0.300587	2.75628	4.28759	0.000103527	0.00591228
COL4A1	3.06606	4.56895	1.50279	4.25169	0.000115796	0.00638159
PLXNA4	-1.25529	1.44841	2.73974	4.18251	0.000143573	0.00699625
HSD17B8	2.04686	0.77053	-1.33157	-4.1798	0.000144782	0.00703552
GLIS3	-0.722475	1.4481	2.32277	4.15875	0.000154536	0.00732128
SH3PXD2A-AS1	-3.07927	0.259633	3.08892	4.29177	0.000102184	0.00587105
SLC7A5	4.7838	3.4213	-1.43946	-4.24381	0.000118672	0.00644722
MRGPRF	-0.903107	0.838002	1.77178	4.1721	0.000148277	0.00711391
FBXO7	4.42321	3.62254	-0.836974	-4.24657	0.000117658	0.00642801
MRC2	1.51772	3.49796	2.03887	4.24137	0.00011958	0.00644722
CRTAP	4.64489	3.84667	-0.913281	-4.23828	0.000120736	0.00644722
FBXO33	2.3341	1.72606	-0.643782	-4.20408	0.000134278	0.00684164
SAPCD2	0.691829	1.89917	1.14547	4.15455	0.000156558	0.00739853
SLC35B2	3.80877	2.9386	-0.908828	-4.23827	0.000120738	0.00644722
UBL3	4.36545	3.17179	-1.30687	-4.23472	0.00012208	0.00650053
CHN1	1.31886	2.96977	1.7453	4.18953	0.00014048	0.0069465
SEMA3G	-0.186014	1.64962	1.76468	4.14071	0.000163398	0.00755953
CTD-2380F24.1	1.80904	-1.67781	-3.60671	-4.15157	0.000158004	0.00742974
ST8SIA6	1.89361	-0.98207	-2.94503	-4.13963	0.000163945	0.00755953
MYO5A	4.54219	3.4825	-1.24079	-4.22385	0.000126278	0.00659948
SETD4	2.22427	1.70733	-0.527646	-4.18892	0.000140745	0.0069465
SIAH1	2.59655	1.97975	-0.58253	-4.20692	0.000133099	0.00679992
FZD7	0.996804	3.09254	1.9955	4.19201	0.000139403	0.0069465
GRB7	-3.08293	-0.980164	2.25056	4.31777	9.42e-05	0.00556458
LIFR	0.32201	2.56492	2.48572	4.14372	0.000161889	0.00755953
ST3GAL6	4.06078	2.45197	-1.63311	-4.22387	0.000126271	0.00659948
ANGPTL2	1.22275	3.05112	1.91573	4.19143	0.000139658	0.0069465
P4HA3	-1.07095	1.17798	2.35653	4.13277	0.000167455	0.00766441
NBAT1	0.636367	-1.9273	-2.3732	-4.17686	0.000146108	0.00708172
PALMD	0.226074	1.93477	1.5767	4.12927	0.000169274	0.00769179
RTP4	2.66514	1.33318	-1.36352	-4.16558	0.000151303	0.00722243
PIGB	2.25835	1.4893	-0.912403	-4.16628	0.000150974	0.00722243
RP4-665J23.1	1.88454	0.718438	-1.14162	-4.12403	0.000172035	0.00774278
PLEKHG3	3.12641	1.73892	-1.43379	-4.20073	0.000135684	0.00689474
DCDC2	1.41284	-1.20718	-2.59444	-4.12221	0.000173004	0.00774953
S1PR5	-1.25531	0.611778	1.86639	4.15213	0.000157731	0.00742974
ADAMTS5	0.154559	2.06204	1.93981	4.1134	0.000177768	0.00787533
CCNYL2	-2.31182	1.00924	3.6837	4.16377	0.000152155	0.00724482
KMT5A	2.10363	2.64432	0.559167	4.19109	0.000139803	0.0069465
HPCAL4	-1.73342	0.643666	2.49708	4.17439	0.000147231	0.00708172
SCARA5	-1.57295	1.21899	3.01796	4.13659	0.000165493	0.00759299
C1orf106	-2.84284	0.018981	2.69885	4.19036	0.000140122	0.0069465
ADAM33	-1.77831	0.561003	2.30369	4.14305	0.000162224	0.00755953
TIMP1	3.35919	4.95208	1.61945	4.18448	0.000142696	0.00699625
PDGFRB	2.0735	3.54777	1.50188	4.19543	0.000137933	0.0069465
LGALS3	4.9862	3.63361	-1.53899	-4.18244	0.000143604	0.00699625
SACS	2.24425	3.22837	0.940956	4.19108	0.000139805	0.0069465
CTGF	2.01287	3.82176	1.89863	4.19097	0.000139855	0.0069465
GAPDHS	2.97991	-0.901187	-4.23712	-4.09202	0.000189872	0.00819348
CXCL14	-1.18255	2.45364	4.01694	4.08729	0.000192651	0.00822051
CTD-3247F14.2	-2.2433	0.00811752	2.09586	4.19671	0.000137385	0.0069465
DUSP3	3.94056	3.12388	-0.851214	-4.18263	0.000143517	0.00699625
TWIST2	-2.21006	0.534285	2.93441	4.11938	0.000174522	0.00779904
ANGPTL1	-1.16881	1.08503	2.3244	4.10399	0.000183002	0.00802621
MOB3B	2.5861	0.932593	-1.76275	-4.12313	0.000172516	0.007746
GREM1	-0.988819	2.15935	3.2669	4.08035	0.00019681	0.00827276
TRAPPC6A	2.14076	1.25406	-0.910877	-4.11786	0.00017534	0.00781712
COMP	-2.21716	2.12392	4.64015	4.08158	0.000196067	0.00827276
PLA2R1	-0.10818	1.94416	2.09885	4.0765	0.000199153	0.00827975
RP11-680F8.1	-2.96536	-0.254576	2.70149	4.2267	0.000125164	0.00659948
RHOBTB3	3.98217	2.73786	-1.16184	-4.17485	0.00014702	0.00708172
PRKAR1B	1.2706	2.68269	1.38536	4.12766	0.00017012	0.00769326
KCNN2	2.25181	-0.76841	-3.07013	-4.0672	0.000204926	0.00840263
STC2	-0.0228705	1.44783	1.52719	4.06933	0.00020359	0.00840263
RP11-177H13.2	-1.91001	-0.176152	1.80018	4.16059	0.000153657	0.00729794
RP11-1021N1.1	-1.17398	0.905162	2.2537	4.07941	0.000197377	0.00827276
KYAT3	2.64077	1.94662	-0.80293	-4.13959	0.000163964	0.00755953
PCNX2	0.831967	2.29219	1.81352	4.08023	0.000196883	0.00827276
FOXF1	-1.47173	0.455815	2.27137	4.10811	0.000180693	0.00796188
TMEM100	-2.36106	0.800616	3.26471	4.13083	0.000168464	0.00768277
MEX3D	1.16718	2.26494	1.15788	4.0861	0.000193358	0.00823208
AARD	-2.08977	1.12155	3.36411	4.09762	0.000186623	0.0081093
AQP1	1.62748	4.10904	2.4181	4.14455	0.00016147	0.00755953
EDNRB	5.17382	3.2907	-2.0695	-4.14069	0.000163411	0.00755953
LAMA3	-0.444548	1.41727	1.98532	4.04388	0.000220121	0.00878436
RBPMS-AS1	0.983338	-1.13574	-2.0155	-4.06954	0.000203457	0.00840263
SIRT5	2.18587	1.42542	-0.728754	-4.09767	0.000186597	0.0081093
TBC1D14	3.80395	2.85737	-0.908782	-4.14145	0.000163027	0.00755953
UGGT1	2.87581	3.56721	0.65848	4.13762	0.000164969	0.00758738
STARD10	2.2449	1.32931	-0.95689	-4.07988	0.000197093	0.00827276
KLHL38	0.918634	-1.53153	-2.2828	-4.04657	0.000218313	0.00876173
RP11-522I20.3	0.938586	0.143956	-0.912913	-4.02833	0.000230863	0.00909169
BACE2	4.37262	3.60608	-0.858331	-4.1249	0.000171577	0.00774061
TCF4	1.65964	3.25812	1.63946	4.11592	0.000176393	0.00784553
ZFYVE16	3.71355	2.94619	-0.824363	-4.13043	0.000168669	0.00768277
EPS8	3.68794	2.73326	-0.91356	-4.12773	0.000170083	0.00769326
NDUFC1	2.70422	2.01329	-0.760374	-4.11034	0.000179453	0.00792572
KCNK5	0.0993669	1.66346	1.60819	4.01553	0.000240084	0.00922875
URAHP	0.832065	-0.963472	-1.72284	-4.03111	0.000228908	0.00903372
GNPTAB	4.0111	3.30498	-0.847743	-4.11317	0.000177896	0.00787533
UBE2QL1	-1.87743	0.171856	2.3004	4.06778	0.000204559	0.00840263
IDI2-AS1	1.93373	-0.163898	-2.14222	-4.01289	0.000242029	0.00926126
NET1	1.73095	2.76147	1.05296	4.09084	0.000190558	0.00819348
TSPAN13	0.809843	2.69863	1.86668	4.04325	0.000220552	0.00878436
MATN3	-0.971923	1.41875	2.57014	4.01172	0.000242892	0.00926287
MTMR9LP	2.81259	1.06642	-1.72337	-4.06184	0.000208326	0.00846879
PODXL	1.80214	3.55265	1.80686	4.0969	0.000187042	0.0081093
LOXL1	0.311021	1.98242	1.68001	4.01921	0.000237395	0.00922875
ZNF789	2.61225	1.61373	-0.994414	-4.06724	0.000204898	0.00840263
ABI3BP	0.0485483	2.16662	2.38957	4.01866	0.000237794	0.00922875
MRPS33	2.96286	2.21544	-0.875185	-4.09916	0.000185744	0.00810881
OTUD7B	3.499	2.62674	-0.891103	-4.10638	0.000181657	0.00798571
TRPS1	1.17546	2.57673	1.58053	4.04404	0.000220017	0.00878436
C8orf31	-1.6732	0.584361	2.13136	4.04752	0.000217679	0.00875485
ADIPOR2	3.80913	3.10518	-0.711689	-4.1015	0.000184407	0.00806907
ARHGEF16	-1.39616	1.23852	2.54988	4.006	0.000247175	0.0093344
TPM2	1.94375	3.31841	1.38209	4.09596	0.000187579	0.00811399
RP11-307C19.2	0.783446	-2.3469	-3.05118	-4.05338	0.000213807	0.0086359
LTBP2	1.07976	3.14644	2.23891	4.07508	0.000200024	0.00829177
HLA-V	0.808789	-1.21504	-2.09961	-4.00571	0.000247396	0.0093344
ARV1	2.6478	1.97038	-0.693239	-4.07627	0.000199296	0.00827975
MORC3	2.9852	2.48297	-0.586967	-4.09057	0.000190717	0.00819348
MIR3681HG	2.11831	-0.479164	-2.84472	-3.98478	0.000263718	0.00962369
ESYT3	-2.25124	0.526971	2.58308	4.04988	0.00021611	0.0087103
C15orf61	1.57887	0.843638	-0.73681	-3.99991	0.000251816	0.00941158
TMEM161B-AS1	2.08948	1.01525	-1.03574	-4.01568	0.000239973	0.00922875
SERPINE1	1.49466	3.47557	2.03582	4.08192	0.000195863	0.00827276
STMN2	-2.42691	0.238394	2.79108	4.05823	0.00021065	0.00854487
VEGFB	3.50555	2.71433	-0.870487	-4.08872	0.000191807	0.00822051
TAX1BP1	4.22927	3.65382	-0.591777	-4.07784	0.000198332	0.00827975
COMMD4	2.96616	2.2912	-0.71711	-4.08059	0.000196664	0.00827276
GPR143	4.23907	-0.424396	-4.54927	-4.04297	0.000220736	0.00878436
SPG20-AS1	0.291473	-1.56513	-1.85322	-4.0059	0.00024725	0.0093344
KITLG	0.317208	1.92304	1.57637	3.97891	0.000268474	0.0097222
SLC3A2	4.09054	3.28383	-0.885422	-4.06517	0.000206206	0.00840263
NUDT12	2.37898	1.55563	-0.908358	-4.01151	0.00024305	0.00926287
PSME4	2.87549	3.36405	0.452142	4.06634	0.000205467	0.00840263
TDRD7	3.1237	2.14144	-1.08396	-4.05678	0.000211584	0.00856438
HLA-F	4.22764	2.73096	-1.42232	-4.06509	0.000206254	0.00840263
KIF5A	-1.77307	0.688584	2.9694	3.99896	0.00025255	0.00941609
RP11-196G11.5	1.64517	1.0765	-0.571542	-3.97116	0.000274895	0.00988992
TMEM60	2.43995	1.84738	-0.669131	-4.02354	0.000234268	0.00918749
EGR3	1.01225	3.08861	2.08344	4.00047	0.000251387	0.00941158
CNKSR1	-1.14351	0.382806	1.67508	3.96994	0.000275915	0.00988992
SCIN	3.06006	0.438519	-2.95075	-3.9785	0.000268817	0.0097222
SEC14L2	0.25516	2.2575	1.91246	3.98025	0.000267386	0.00971999
TRAF3IP2	2.99004	1.79335	-1.2081	-4.03513	0.000226107	0.00896038
MCOLN3	3.07973	0.0911927	-2.99168	-3.9887	0.00026058	0.00956591
MSH3	2.50874	1.98188	-0.601508	-4.01729	0.000238794	0.00922875
ABCB5	3.97206	-0.60003	-4.77669	-3.9918	0.000258132	0.00954269
AC112721.2	-2.32883	0.53413	2.8505	4.01578	0.000239896	0.00922875
ADHFE1	2.16751	1.4068	-0.748622	-3.98559	0.000263069	0.00961908
PLA2G4C	2.48016	1.39445	-1.04868	-3.98866	0.000260617	0.00956591
AMOTL1	2.44837	3.80753	1.24214	4.0311	0.000228914	0.00903372
NOTCH3	2.02341	3.36402	1.41414	4.02574	0.000232698	0.0091449
AC112721.1	-2.61194	0.454907	3.04484	4.01306	0.000241903	0.00926126
SPSB4	-3.24499	-1.169	2.41349	4.08748	0.000192542	0.00822051
ATP6V1B2	4.56376	3.5763	-0.955317	-4.01718	0.00023887	0.00922875
MUC5B	-2.88519	0.421674	3.42903	3.97311	0.000273265	0.00985786
HBP1	3.49001	2.9517	-0.571282	-4.02227	0.000235183	0.00920427
SAGE1	-3.52478	-0.404694	3.58578	4.07667	0.000199049	0.00827975
BTN3A1	3.85072	2.68868	-1.12106	-4.01687	0.0002391	0.00922875
WNT7B	-3.56137	0.147014	3.66662	4.0379	0.000224196	0.00890333
FAM219B	2.93473	2.38887	-0.526901	-4.00385	0.000248802	0.00935013
PDCD6	3.59461	2.78525	-0.81353	-4.0092	0.000244771	0.00930968
PFKFB2	3.35917	2.01933	-1.25417	-4.00462	0.000248219	0.00934677
CSTB	4.20822	3.06051	-1.2204	-4.006	0.000247174	0.0093344
FBLN1	1.43697	3.11301	1.83302	3.99137	0.00025847	0.00954269
C5orf22	3.12656	2.35322	-0.812959	-3.99976	0.000251931	0.00941158
RPS6KA5	2.68598	1.57727	-1.23155	-3.96975	0.000276072	0.00988992
C6orf141	-3.50731	-0.201751	3.11922	3.99767	0.000253547	0.00943466
MYBL2	1.6315	3.04318	1.37302	3.96955	0.000276246	0.00988992
PAM	1.94342	3.43625	1.59585	3.99268	0.000257435	0.00954174
SLC20A1	2.59572	3.98486	1.34866	3.99569	0.000255081	0.00947308
ITGA5	1.91971	3.58398	1.63131	3.99024	0.000259357	0.00955677
NDUFS4	2.80229	2.12703	-0.691016	-3.97828	0.00026899	0.0097222
DOCK4	1.94179	3.04042	1.11541	3.96765	0.000277844	0.00992832
NEU1	3.55275	2.74749	-0.838955	-3.98557	0.000263083	0.00961908
ACTC1	-3.50916	-0.540568	3.00385	4.01537	0.000240202	0.00922875
PPT2	3.31068	2.42318	-0.910375	-3.98116	0.000266644	0.00971169
KAT5	2.90269	2.45634	-0.512051	-3.9662	0.000279073	0.00995344
