# Supplementary material for: Transcriptional downregulation of MHC class I and melanoma de- differentiation in resistance to PD-1 inhibition
Source: Nat Commun. 2020 Apr 20;11:1897. doi: 10.1038/s41467-020-15726-7 (PMC7171183; doi:10.1038/s41467-020-15726-7)
Supplement: Supplementary file 8 — Supplementary Data 5 [file 41467_2020_15726_MOESM8_ESM.xlsx]

## Sheet: Data S5
Supplementary Data 5 Gene-sets differentially expressed (q<0.01) in CYT-matched melanoma tumours with low vs high HLA-A transcript expression
Hallmark Gene Sets	NES	NOM p-val	FDR q-val	FWER p-val
HALLMARK_EPITHELIAL_MESENCHYMAL_TRANSITION	3.18576	0	0	0
HALLMARK_APICAL_JUNCTION	2.35251	0	0	0
HALLMARK_ANGIOGENESIS	2.24533	0	0	0
HALLMARK_TGF_BETA_SIGNALING	2.23324	0	0	0
HALLMARK_TNFA_SIGNALING_VIA_NFKB	2.20818	0	0	0
HALLMARK_MITOTIC_SPINDLE	2.15969	0	0	0
HALLMARK_KRAS_SIGNALING_UP	2.15439	0	0	0
HALLMARK_MYOGENESIS	2.11746	0	0	0
HALLMARK_G2M_CHECKPOINT	2.0763	0	0	0
HALLMARK_INFLAMMATORY_RESPONSE	1.93497	0	0	0
HALLMARK_IL2_STAT5_SIGNALING	1.9024	0	0	0
HALLMARK_E2F_TARGETS	1.89641	0	0.000130952	0.001
HALLMARK_UV_RESPONSE_DN	1.86944	0	0.000120879	0.001
HALLMARK_KRAS_SIGNALING_DN	1.84255	0	0.00038842	0.004
HALLMARK_ESTROGEN_RESPONSE_EARLY	1.7878	0	0.000678854	0.008
HALLMARK_ESTROGEN_RESPONSE_LATE	1.77873	0	0.000813967	0.01
HALLMARK_COAGULATION	1.75099	0	0.0010291	0.013
HALLMARK_WNT_BETA_CATENIN_SIGNALING	1.74417	0	0.00111296	0.015
HALLMARK_HYPOXIA	1.73188	0	0.00135873	0.02
HALLMARK_IL6_JAK_STAT3_SIGNALING	1.62505	0	0.00427492	0.071
HALLMARK_HEDGEHOG_SIGNALING	1.59332	0.00787402	0.00576073	0.1
HALLMARK_OXIDATIVE_PHOSPHORYLATION	-3.21891	0	0	0
HALLMARK_FATTY_ACID_METABOLISM	-2.28006	0	0	0
HALLMARK_ADIPOGENESIS	-1.84617	0	0.00205494	0.009
HALLMARK_PEROXISOME	-1.82263	0	0.00209555	0.012
HALLMARK_BILE_ACID_METABOLISM	-1.74008	0	0.00345254	0.024
HALLMARK_DNA_REPAIR	-1.6399	0.00223214	0.00565165	0.046
Stromal cell signatures	NES	NOM p-val	FDR q-val	FWER p-val
CAF	3.53501	0	0	0
ENDOTHELIAL	3.29872	0	0	0
STROMA	3.26281	0	0	0
PAN-F-TBRS	2.04032	0	0.0008125	0.002
MALIGNANT	-3.69448	0	0	0
NES, normalised enrichment score
FDR, false discovery rate
NOM p-val, nominal p-value
FWER p-val, family-wise error rate
