# Supplementary material for: Transcriptional downregulation of MHC class I and melanoma de- differentiation in resistance to PD-1 inhibition
Source: Nat Commun. 2020 Apr 20;11:1897. doi: 10.1038/s41467-020-15726-7 (PMC7171183; doi:10.1038/s41467-020-15726-7)
Supplement: Supplementary file 9 — Supplementary Data 6 [file 41467_2020_15726_MOESM9_ESM.xlsx]

## Sheet: Data S6
Supplementary Data 6 Differential immune cell abundance based on CIBERSORT relative estimates in CYT-matched melanoma tumours with low vs high HLA-A transcript expression
Immune cell subset	Average relative fraction (log2) in HLA-A Low tumours	Average relative fraction (log2) in HLA-A High tumours	log fold change	t	P.Value	adj.P.Val
Monocytes	0.0284211	0.0531579	0.0247368	2.22304	0.03245	0.644425
Eosinophils	0.00105263	0.0105263	0.00947368	1.95207	0.0585841	0.644425
Neutrophils	0.00315789	0.0163158	0.0131579	1.59333	0.119657	0.684566
T cells follicular helper	0.113158	0.0831579	-0.03	-1.51871	0.137397	0.684566
Macrophages M0	0.142105	0.0573684	-0.0847368	-1.44583	0.156703	0.684566
T cells CD4 memory activated	0.0557895	0.0884211	0.0326316	1.16398	0.251938	0.684566
T cells gamma delta	0.00421053	0.00105263	-0.00315789	-1.01356	0.317424	0.684566
T cells CD4 naive	0.00368421	0	-0.00368421	-0.994671	0.326404	0.684566
Plasma cells	0.0378947	0.0226316	-0.0152632	-0.948151	0.349249	0.684566
B cells naive	0.0242105	0.0142105	-0.01	-0.933189	0.356817	0.684566
Macrophages M1	0.09	0.107368	0.0173684	0.859449	0.395667	0.684566
T cells CD8	0.235263	0.277895	0.0426316	0.849167	0.401289	0.684566
B cells memory	0.0178947	0.0284211	0.0105263	0.842193	0.40513	0.684566
Mast cells resting	0.0278947	0.0442105	0.0163158	0.788207	0.435633	0.684566
NK cells resting	0.0257895	0.0336842	0.00789474	0.47685	0.636294	0.906226
NK cells activated	0.0536842	0.0473684	-0.00631579	-0.444801	0.659074	0.906226
T cells CD4 memory resting	0.0663158	0.0552632	-0.0110526	-0.362247	0.719243	0.930785
Dendritic cells resting	0.0278947	0.0252632	-0.00263158	-0.231907	0.817898	0.982697
T cells regulatory (Tregs)	0.0342105	0.0315789	-0.00263158	-0.192138	0.848693	0.982697
Mast cells activated	0.0115789	0.0121053	0.000526316	0.0839568	0.933547	1
Macrophages M2	0.313684	0.313158	-0.000526316	-0.0116847	0.99074	1
Dendritic cells activated	0	0	0	0	1	1
