# Supplementary material for: Transcriptional downregulation of MHC class I and melanoma de- differentiation in resistance to PD-1 inhibition
Source: Nat Commun. 2020 Apr 20;11:1897. doi: 10.1038/s41467-020-15726-7 (PMC7171183; doi:10.1038/s41467-020-15726-7)
Supplement: Supplementary file 10 — Supplementary Data 7 [file 41467_2020_15726_MOESM10_ESM.xlsx]

## Sheet: Data S7
Supplementary Data 7 Spearman correlation data for Figures 3D, S2B and S2C
p-values associated with SNAI1 transcript expression correlation data shown in Figure 3D
	Spearman rank correlation	p-value	FDR(BH)
SNAI1	1	0	0.01
STROMA	0.6	0	0.01
HALLMARK_MITOTIC_SPINDLE	0.58	0	0.01
HALLMARK_ANGIOGENESIS	0.58	0	0.01
HALLMARK_APICAL_JUNCTION	0.57	0	0.01
HALLMARK_EPITHELIAL_MESENCHYMAL_TRANSITION	0.57	0	0.01
ENDOTHELIAL	0.57	0	0.01
CAF	0.56	0	0.01
HALLMARK_MYOGENESIS	0.54	0	0.01
Pan-F-TBRS	0.49	0	0.01
HALLMARK_TGF_BETA_SIGNALING	0.46	0	0.01
HLA-A	-0.52	0	0.01
p-values associated with CYT score correlation data shown in Figure S2B
	Spearman rank correlation	p-value	FDR(BH)
CYT score	1	0	0.01
T cells CD8	0.69	0	0.01
T cells CD4 memory activated	0.62	0	0.01
NK cells activated	0.5	0	0.01
Macrophages M1	0.57	0	0.01
Dendritic cells resting	0.38	0	0.01
Mast cells resting	-0.33	0	0.01
NK cells resting	-0.37	0	0.01
p-values associated with CYT score correlation data shown in Figure S2C
	Spearman rank correlation	p-value	FDR(BH)
CYT (Rooney Geo Mean)	1	0	0.01
HALLMARK_ALLOGRAFT_REJECTION	0.86	0	0.01
HALLMARK_INTERFERON_GAMMA_RESPONSE	0.84	0	0.01
HALLMARK_INTERFERON_ALPHA_RESPONSE	0.79	0	0.01
HALLMARK_IL6_JAK_STAT3_SIGNALING	0.74	0	0.01
HALLMARK_INFLAMMATORY_RESPONSE	0.64	0	0.01
HALLMARK_COMPLEMENT	0.6	0	0.01
HALLMARK_IL2_STAT5_SIGNALING	0.55	0	0.01
HALLMARK_WNT_BETA_CATENIN_SIGNALING	-0.47	0	0.01
p-values associated with SNAI1 transcript expression correlation data shown in Figure S3C
	Spearman rank correlation	p-value	FDR(BH)
SNAI1	1	0	0
CAF	0.51	0	0
STROMA	0.51	0	0
HALLMARK_EPITHELIAL_MESENCHYMAL_TRANSITION	0.47	0	0
ENDOTHELIAL	0.45	0	0
HALLMARK_ANGIOGENESIS	0.44	0	0
Pan-F-TBRS	0.44	0	0
HALLMARK_HYPOXIA	0.4	0	0
HALLMARK_APICAL_JUNCTION	0.37	0	0
HALLMARK_UV_RESPONSE_DN	0.35	0	0
HLA-A	-0.32	0	0
FDR(BH), false discovery rate, Benjamini-Hochberg procedure
