# Supplementary material for: Transcriptional downregulation of MHC class I and melanoma de- differentiation in resistance to PD-1 inhibition
Source: Nat Commun. 2020 Apr 20;11:1897. doi: 10.1038/s41467-020-15726-7 (PMC7171183; doi:10.1038/s41467-020-15726-7)
Supplement: Supplementary file 11 — Source Data [file 41467_2020_15726_MOESM11_ESM.xlsx]

## Sheet: Fig2A
Figure 2A: Immune cytolytic activity (CYT score) in longitudinal melanoma biopsies
Patient ID	irRC	Lesion Type	CYT score
1	CR	PRE	2.80161
2	CR	PRE	-3.22428
3	CR	PRE	-2.20573
4	CR	PRE	0.488689
5	CR	PRE	3.64127
6	CR	PRE	2.14797
7	CR	PRE	3.22989
8	CR	PRE	-0.0204011
9	CR	PROG	4.84331
10	CR	PROG	1.81294
11	PR	PRE	-0.779103
12	PR	PRE	0.0617049
13	PR	PRE	4.03607
14	PR	PRE	-0.620785
15	PR	PRE	3.86995
16	PR	PRE	0.526656
17	PR	PRE	1.23759
18	PR	PRE	3.58233
19	PR	PRE	1.2013
20	PR	PRE	2.2749
21	PR	PRE	2.16388
21	PR	PROG	0.926129
22	PR	PRE	-4.30303
22	PR	RES	2.08375
23	PR	PRE	-0.655078
23	PR	RES	4.91936
24	PR	PRE	1.61483
24	PR	RES	4.08495
24	PR	PROG	-1.98206
25	PR	PROG	-0.232773
26	PR	PROG	1.01385
27	SD	PRE	4.4341
28	SD	PRE	0.442724
29	SD	PRE	1.33021
29	SD	RES	3.32841
30	SD	PROG	0.314371
31	SD	PRE	-3.9323
31	SD	PROG	0.549907
31	SD	PROG	1.6526
31	SD	PROG	-4.23146
31	SD	PROG	-2.85111
32	PD	PRE	-1.75092
33	PD	PRE	-2.72608
34	PD	PRE	-1.22142
35	PD	PRE	-1.06649
36	PD	PRE	-0.223791
37	PD	PRE	1.82
38	PD	PRE	0.744306
39	PD	PRE	-1.07267
40	PD	PRE	-2.37141
41	PD	PRE	-0.757312
42	PD	PRE	3.63125
43	PD	PRE	3.72234
44	PD	PRE	4.51676
44	PD	PROG	2.42564
44	PD	PROG	2.47345
45	PD	PRE	2.63158
45	PD	RES	3.89459
46	PD	PRE	4.76082
46	PD	PROG	-1.14958
46	PD	PROG	2.93437
47	PD	PRE	1.07665
47	PD	PROG	2.50187
48	PD	PRE	0.460766
48	PD	PROG	0.266911
48	PD	PROG	3.37087
49	PD	PRE	0.592028
49	PD	PROG	4.83726
50	PD	PROG	3.88964
51	PD	PROG	4.44555
52	PD	PROG	2.49431
52	PD	PROG	4.29485
53	PD	RES	3.64218
53	PD	PROG	3.98249
53	PD	PROG	1.84466
54	PD	PROG	1.05934
54	PD	PROG	2.75812
54	PD	PROG	3.29633
55	PD	PROG	3.86027
irRC: immune-related RECIST criteria
CR, complete response;PR, partial response; SD, stable disease; PD, progressive disease,
PRE, pre-treatment tumors; RES, clinically responding lesions; PROG, tumors biospied at time of progression

## Sheet: Fig3A
Figure 3A Pearson correlation and expression data of CYT scores with transcript expression of MHC class I genes, HLA-A, -B, -C and B2M in responding (RES), pre-treatment (PRE) and progression biopsies (PROG)
	Patient ID	Lesion Type	CYT score	B2M	HLA-A	HLA-B	HLA-C
Pearson correlation			1	0.84	0.71	0.82	0.89
	24	RES	4.08	7.39	7.33	7.62	7.13
	29	RES	3.33	6.13	5.86	5.88	5.85
	22	RES	2.08	3.93	5.37	5.44	4.57
	23	RES	4.92	6.89	6.41	7.01	6.64
	53	RES	3.64	6.61	6.03	6.32	5.88
	45	RES	3.89	7.69	6.35	6.84	6.47
Pearson correlation			1	0.8	0.67	0.79	0.74
	32	PRE	-1.75	3.75	2.31	2.66	2.69
	24	PRE	1.61	6.02	6.46	6.59	5.85
	40	PRE	-2.37	4.21	4.33	3.22	3.92
	49	PRE	0.59	4.77	3.85	4.51	4.44
	29	PRE	1.33	4.48	4.41	4.14	4.2
	22	PRE	-4.3	2.06	2.99	2.25	2.49
	45	PRE	2.63	6.61	4.35	4.94	4.63
	14	PRE	-0.62	5.98	4.7	4.4	3.35
	44	PRE	4.52	7.52	6.77	7.92	7.54
	31	PRE	-3.93	1.13	2.7	-0.52	-1.33
	23	PRE	-0.66	3.7	4.23	3.8	3.62
	28	PRE	0.44	4.64	4.66	5.47	5.21
	47	PRE	1.08	7.26	6.47	6.97	6.52
	48	PRE	0.46	4.6	3.78	3.66	3.91
	46	PRE	4.76	7.43	6.82	6.98	6.56
	12	PRE	0.06	3.83	2.88	3.05	2.95
	15	PRE	3.87	6.59	5.37	6.11	5.49
	16	PRE	0.53	6.49	5.98	6.34	6.31
	5	PRE	3.64	6.6	5.58	6.22	5.7
	6	PRE	2.15	6.15	5.65	5.7	5.37
	7	PRE	3.23	6.57	5.71	6.4	5.62
	8	PRE	-0.02	4.51	3.72	2.94	3.29
	35	PRE	-1.07	5.5	4.95	5.32	4.8
	2	PRE	-3.22	5.01	3.37	3.82	2.99
	1	PRE	2.8	4.63	3.83	4.83	4.02
	11	PRE	-0.78	5.86	5.09	5.7	5.37
	18	PRE	3.58	8.03	6.87	6.93	5.96
	33	PRE	-2.73	2.84	4.65	1.41	2.29
	34	PRE	-1.22	4.28	3.59	4.01	3.72
	37	PRE	1.82	6.14	5.46	5.33	5.13
	38	PRE	0.74	6.02	5.28	5.45	5.07
	42	PRE	3.63	6.58	5.42	5.93	5.42
	41	PRE	-0.76	4.55	3.44	3.35	3.67
	27	PRE	4.43	6.93	7.37	7.91	7.29
	43	PRE	3.72	6.16	4.3	4.9	4.18
	36	PRE	-0.22	5.25	3.96	5.13	5.02
	13	PRE	4.04	7.21	6.31	6.55	5.92
	3	PRE	-2.21	5.58	5.73	4.96	5.19
	17	PRE	1.24	4.23	5.22	5.82	5.09
	20	PRE	2.27	6.35	5.71	5.91	5.43
	21	PRE	2.16	6.95	6.61	7.07	6.37
	39	PRE	-1.07	4.79	4.67	4.19	4.24
	4	PRE	0.49	5.14	4.62	5.26	4.81
	19	PRE	1.2	5.62	6.32	5.56	5.18
Pearson correlation			1	0.63	0.38	0.69	0.67
	31	PROG	0.55	4.86	6.35	5.25	4.91
	31	PROG	1.65	5.63	6.26	6.24	5.82
	31	PROG	-4.23	2.71	4.25	1.63	1.97
	26	PROG	1.01	4.39	3.4	3.69	3.42
	49	PROG	4.84	6.3	5.7	5.96	5.43
	24	PROG	-1.98	4.69	5.29	4.81	5.02
	44	PROG	2.43	7.8	6.6	7.47	7.01
	44	PROG	2.47	6.7	6.22	7.19	6.74
	10	PROG	1.81	6.99	4.99	5.82	5.09
	55	PROG	3.86	7.31	6.2	6.81	6.44
	47	PROG	2.5	8	7.53	6.89	5.88
	31	PROG	-2.85	3.99	4.43	2.02	1.07
	9	PROG	4.84	6.4	5.96	6.56	5.38
	21	PROG	0.93	8.05	7.24	8.05	7.31
	25	PROG	-0.23	7.93	7.36	7.76	6.78
	51	PROG	4.45	7.16	6.63	7.25	6.75
	30	PROG	0.31	4.14	3.26	3.43	3.04
	50	PROG	3.89	7.42	7.32	7.66	7.11
	53	PROG	3.98	5.72	5.23	5.36	5.1
	52	PROG	2.49	5.54	5.45	6.52	6.37
	53	PROG	1.84	4.75	4.49	4.51	4.22
	54	PROG	1.06	5.9	6.78	6.13	6.13
	48	PROG	0.27	3.45	3.11	1.91	2.12
	54	PROG	2.76	5.95	6.29	6.41	6.42
	52	PROG	4.29	6.31	5.56	6.53	6.2
	46	PROG	-1.15	4.68	6.04	2.65	3.24
	54	PROG	3.3	6.01	6.48	6.53	6.49
	48	PROG	3.37	7.08	5.94	6.73	6.41
	46	PROG	2.93	7.42	6.5	6.61	5.94

## Sheet: Fig3B,S3B,S4
Figures 3B, S3B, S4A, S4C Candidate gene and signature expression in CYT score-matched tumours with high or low HLA-A transcript expression
HLA-high group	HLA-low group	HLA-high group	HLA-low group	HLA-high group	HLA-low group	HLA-high group	HLA-low group	HLA-high group	HLA-low group	HLA-high group	HLA-low group	HLA-high group	HLA-low group
Patient ID	Patient ID	HLA-A	HLA-A	SNAI1	SNAI1	B2M	B2M	CYT score	CYT score	CD8 T cells	CD8 T cells	Hallmark_IFNg_Signaling	Hallmark_IFNg_Signaling
19	29	6.31589	4.41187	1.06332	2.28925	4.48089	5.61695	1.2013	1.33021	0.163016	0.258236	5505.21	3659.88
31	49	6.34628	3.84606	-1.53395	5.61716	4.76537	4.85649	0.549907	0.592028	0.231827	0.0617639	2944.41	4051.4
31	10	6.26031	4.98565	-0.586215	3.09855	6.98935	5.63227	1.6526	1.81294	0.215255	0	5610.18	6993.02
3	40	5.72611	4.32854	1.38517	-0.883994	4.20672	5.5751	-2.20573	-2.37141	0	0.0064874	3890.46	2458.91
54	26	6.78398	3.39634	-2.89656	5.45259	4.39483	5.89525	1.05934	1.01385	0.176464	0.316971	3903.89	2764.37
44	45	6.59501	4.3495	-1.13513	3.28637	6.61258	7.80255	2.42564	2.63158	0.212785	0.153019	6008.41	6487.9
25	36	7.35752	3.95829	-1.00406	3.78661	5.25247	7.93137	-0.232773	-0.223791	0.0599039	0	7356.52	5465.69
50	5	7.32133	5.58227	-1.05809	2.55221	6.60179	7.41889	3.88964	3.64127	0.204907	0.298014	7655.57	7072.99
47	52	7.52897	5.45104	-0.44832	2.24788	5.53733	7.99794	2.50187	2.49431	0.167019	0.28458	4377.22	5927.52
46	49	6.81553	5.6997	-0.943489	4.72918	6.30021	7.43231	4.76082	4.83726	0.231564	0.20562	7447.7	7217.09
54	1	6.28998	3.82579	-1.22939	2.87023	4.62865	5.94993	2.75812	2.80161	0.29599	0.099579	6160.38	4534
27	52	7.37296	5.56103	-2.6512	3.29928	6.30866	6.92847	4.4341	4.29485	0.386058	0.409937	7571.44	6922.85
18	15	6.87268	5.3694	-1.20736	1.81817	6.58761	8.03073	3.58233	3.86995	0.307029	0.226142	7733.72	6223.68
16	4	5.97898	4.62174	0.0389967	0.828922	5.14038	6.48563	0.526656	0.488689	0.120073	0.257057	6352.73	3940.28
46	34	6.03505	3.59433	0.324597	3.35938	4.28158	4.67903	-1.14958	-1.22142	0.104141	0.0002	2985.04	2769.35
54	42	6.47515	5.42082	-0.611542	3.00076	6.58247	6.01035	3.29633	3.63125	0.283854	0.183548	6512.27	7181.38
11	41	5.08503	3.43693	-2.84975	2.7801	4.5547	5.86363	-0.779103	-0.757312	0.219526	0	4132.76	3613.02
55	43	6.20058	4.29784	-1.72025	4.11537	6.15616	7.3061	3.86027	3.72234	0.265556	0.36384	7031.96	7119.43
13	53	6.30624	5.22693	0.93195	0.151134	5.72444	7.20797	4.03607	3.98249	0.494295	0.382361	7486.37	5929.05

## Sheet: Fig4A
Figure 4A Cell surface expression of HLA-ABC (relative to HLA-ABC in tumor-infiltrating lymphocyes) in melanoma cells from fresh tumor dissociates
Patient ID	Lesion Type	HLA-ABC expression (relative MFI)
21	PROG	1.80009
44	PROG	4.18623
44	PROG	0.865412
46	PROG	0.647903
48	PROG	0.197268
48	PROG	2.94176
49	PROG	0.111052
50	PROG	2.58558
50	PROG	4.58946
52	PROG	0.943592
52	PROG	3.19789
60	PROG	1.3094
62	PROG	0.384411
63	PROG	0.792277
63	PROG	0.833622
64	PROG	0.0101795
7	PRE	0.616883
8	PRE	0.367079
28	PRE	1.20829
45	PRE	0.0274623
46	PRE	2.6981
48	PRE	0.105179
56	PRE	1.3526
57	PRE	0.944095
58	PRE	4.64703
59	PRE	1.2415
61	PRE	1.04007
65	PRE	1.02818
66	PRE	0.392876
67	PRE	0.520607
68	PRE	2.65414
MFI, mean fluorescence Intensity

## Sheet: Fig4C
Figure 4C IFNg measurements by ELISA after 72h melanoma:lymphocyte co-culture of B2M silenced WMD-084 cells
	Control			Average	B2M #1			Average	B2M #2			Average
Experiment 1	992.063	911.873	792.66	898.87	228.241	256.694	238.031	240.99	374.207	291.316	253.141	306.22
Experiment 2	1041.36	1054.65	1044.48	1046.83	333.961	346.746	330.315	337.01	399.522	441.167	408.183	416.29
Experiment 3	713.986	731.66	761.835	735.83	250.326	349.653	273.481	291.15	381.488	327.15	299.236	335.96
Average				893.84				289.72				352.82
s.d				155.56				48.03				56.94

## Sheet: Fig4D
Figure 4D IFNg measurements by ELISA after 72h melanoma:lymphocyte co-culture and 1h pre-treatment with isotype-antibody treated control or HLA-ABC antibodies
	Control			Average	HLA-ABC blocking Ab			Average
Experiment 1	1407.66	1445.24	1568.84	1473.91	95.536	101.698	95.536	97.59
Experiment 2	1679.34	1535.3	1604.67	1606.43	26.0686	42.9989	50.9124	39.99
Average				1540.17				68.79
s.d.				93.71				40.73

## Sheet: Fig5A
Figure 5A HLA-ABC expression measurements in PD-1 PROG melanoma cells at baseline and 24h after IFNg treatment
Cell Line	MITF/AXL status	Experiment	Baseline HLA-ABC	IFNg-treated HLA-ABC	Fold induction HLA-ABC (IFNg/baseline)
SMU11-0376 M2	MITFhigh/AXLlow	Experiment 1	16.1356	29.7322	1.84265
		Experiment 2	30.1392	59.4455	1.97237
		Experiment 3	25.0604	47.0722	1.87835
		Average			1.89779
		s.d			0.1
WMD-084	MITFhigh/AXLlow	Experiment 1	10.3704	31.6905	3.05587
		Experiment 2	18.6691	34.2013	1.83198
		Experiment 3	12.7315	30.6463	2.40712
		Average			2.43166
		s.d			0.6
SCC15-0111	MITFhigh/AXLlow	Experiment 1	21.5391	54.2063	2.51665
		Experiment 2	16.1926	52.3333	3.23193
		Experiment 3	16.7609	54.9173	3.27652
		Average			3.00837
		s.d			0.4
SCC11-0270	MITFhigh/AXLlow	Experiment 1	9.04035	17.3616	1.92045
		Experiment 2	8.30325	16.199	1.95093
		Experiment 3	6.01636	10.6085	1.76328
		Average			1.87822
		s.d			0.1
SMU11-0376 M4	MITFhigh/AXLlow	Experiment 1	7.99798	50.3891	6.30023
		Experiment 2	9.84483	34.6207	3.51664
		Experiment 3	16.7758	56.1303	3.34592
		Average			4.38759
		s.d			1.7
SCC15-0534	MITFlow/AXLhigh	Experiment 1	53.6102	64.338	1.20011
		Experiment 2	33.5044	38.75	1.15657
		Experiment 3	30.1942	42.2342	1.39875
		Average			1.25181
		s.d			0.1
SMU13-0183 M7	MITFlow/AXLhigh	Experiment 1	17.3333	20.7961	1.19978
		Experiment 2	16.2381	19.2682	1.1866
		Experiment 3	13.6552	20.6561	1.51269
		Average			1.29969
		s.d			0.2
SMU15-0404	MITFlow/AXLhigh	Experiment 1	39.4306	54.8128	1.39011
		Experiment 2	39.699	54.5426	1.3739
		Experiment 3	52.6109	76.3178	1.45061
		Average			1.40487
		s.d			0
SMU13-0183 M3	MITFlow/AXLhigh	Experiment 1	12.801	16.1113	1.2586
		Experiment 2	19.1771	24.3175	1.26805
		Experiment 3	8.54088	11.9883	1.40364
		Average			1.3101
		s.d			0.1
SMU-059	MITFlow/AXLhigh	Experiment 1	7.51452	32.7306	4.35565
		Experiment 2	5.59302	25.2234	4.50979
		Experiment 3	7.72727	29.8878	3.86783
		Average			4.24442
		s.d			0.1
SMU16-0150	MITFlow/AXLhigh	Experiment 1	10.2869	14.0042	1.36137
		Experiment 2	14.895	19.5087	1.30974
		Experiment 3	3.78261	7.85449	2.07647
		Average			1.6
		s.d			0.4

## Sheet: Fig5B
Figure 5B HLA-ABC expression measurements in PD-1 PROG melanoma cells treated for 72h with vehicle (control), IFNg and/or TGFß
Cell Line		BSA/Control	IFNg	TGFß	IFNg+TGFß
WMD-084	Experiment 1	8.43	24.93	5.82	19.53
	Experiment 2	9.3	25.6	6.5	21.6
	Experiment 3	8.87851	26.976	6.67647	20.272
	Average	8.8695	25.8353	6.33216	20.4673
	s.d	0.43507	1.0431	0.452232	1.04873
		BSA/Control	IFNg	TGFß	IFNg+TGFß
SCC14-0257	Experiment 1	8.2459	17.6024	3.62037	12.3657
	Experiment 2	6.68	17.41	2.8	10.66
	Experiment 3	6.64	19.68	3.22	11.48
	Experiment 4	9.92661	24	5.08711	16.0694
	Average	7.87313	19.6731	3.68187	12.6438
	s.d	1.5599	3.06222	0.994903	2.38763
		BSA/Control	IFNg	TGFß	IFNg+TGFß
SMU17-0132	Experiment 1	41.4518	48.8539	26.1935	55.92
	Experiment 2	36.5946	50.7165	26.6779	62
	Experiment 3	34.943	46.9851	16.2356	52.1481
	Experiment 4	29.2706		13.1649
	Average	35.565	48.8518	20.568	56.6894
	s.d	5.02398	1.86567	6.89328	4.97079

## Sheet: Fig5C
Figure 5C Uncropped western blots shown in Fig 5C (dashed boxes are westerns shown in Figure 5C)

## Sheet: Fig5D
Figure 5D IFNg expression measurements in PD-1 PROG melanoma cells treated for 72h with vehicle or TGFß
		Control	TGFß	TGFß/Control
WMD-084	Experiment 1	22.6987	8.8687	0.390714
	Experiment 2	17.2665	5.53648	0.320649
	Experiment 3	20.313	7.62304	0.375278
	Average	20.0927	7.34274	0.362214
	s.d	2.7228	1.6837	0.0368143
		Control	TGFß	TGFß/Control
SCC14-0257	Experiment 1	45.2473	29.3073	0.647714
	Experiment 2	38.8162	28.2862	0.728722
	Experiment 3	35.6726	30.4626	0.85395
	Experiment 4	48.7366	32.1066	0.658778
	Average	42.1182	30.0407	0.722291
	s.d	5.9454	1.63932	0.0948174
		Control	TGFß	TGFß/Control
SMU17-0132	Experiment 1	27.481	18.521	0.673957
	Experiment 2	25.033	18.373	0.733951
	Experiment 3	14.776	12.446	0.842312
	Experiment 4	9.6	4.05	0.421875
	Average	19.2225	13.3475	0.668024
	s.d	8.45239	6.81364	0.178276

[truncated: 9 more sheets: FigS1, FigS3A, FigS4B, FigS7A, FigS7C,D, FigS7B, FigS8, FigS9, FigS10]
